# Supplementary material for: Dissection of three quantitative trait loci for grain size on the long arm of chromosome 10 in rice (Oryza sativa L.)
Source: PeerJ. 2019 May 16;7:e6966. doi: 10.7717/peerj.6966 (PMC6526011; doi:10.7717/peerj.6966)
Supplement: Supplemental Information 1 [file peerj-07-6966-s001.xls]

## Sheet: Ti52-1
Genotype and phenotype data for Ti52-1
1, Teqing homozygous genotype at the corresponding marker
2, IRBB52 homozygous genotype at the corresponding marker
3, Heterozygous genotype at the corresponding marker
Plant No.	RM25766	RM228	1000-grain weight	Grain length	Grain width
1	1	1	23.276	8.765	2.504
2	3	1	22.946	8.64	2.483
3	3	3	22.689	8.715	2.459
4	3	3	21.944	8.64	2.525
5	3	3	23.094	8.663	2.484
6	1	1	23.308	8.707	2.515
7	3	3	23.051	8.699	2.512
8	2	2	22.257	8.553	2.435
9	1	3	23.313	8.66	2.499
10	2	2	22.598	8.62	2.497
11	2	2	22.861	8.538	2.454
12	2	2	23.333	8.605	2.531
13	1	1	21.735	8.642	2.479
14	1	3	22.745	8.821	2.49
15	2	2	21.61	8.669	2.423
16	2	2	22.204	8.632	2.457
17	2	2	22.377	8.587	2.44
18	3	3	23.475	8.813	2.484
19	1	1	24.236	8.852	2.547
20	1	1	23.545	8.728	2.525
21	1	1	24.048	8.777	2.521
22	1	1	23.98	8.798	2.512
23	3	3	22.546	8.595	2.485
24	2	2	22.817	8.543	2.434
25	2	2	21.118	8.562	2.459
26	3	3	22.694	8.794	2.463
27	1	1	23.932	8.905	2.575
28	2	2	21.636	8.637	2.43
29	1	1	23.095	8.865	2.523
30	3	3	23.437	8.878	2.464
31	1	1	23.61	8.84	2.522
32	3	3	23.451	8.806	2.464
33	1	3	23.349	8.709	2.439
34	1	1	24.165	8.874	2.521
35	3	3	23.68	8.692	2.456
36	2	3	22.631	8.51	2.495
37	3	1	22.406	8.716	2.497
38	3	3	22.887	8.791	2.5
39	1	3	23.392	8.843	2.522
40	3	3	22.203	8.743	2.46
41	2	2	21.247	8.558	2.461
42	3	3	22.572	8.703	2.468
43	3	3	22.345	8.646	2.555
44	1	1	22.755	8.77	2.467
45	1	1	24.136	8.85	2.51
46	2	3	22.569	8.556	2.429
47	2	2	22.378	8.679	2.439
48	3	1	22.997	8.582	2.459
49	2	3	22.118	8.46	2.431
50	1	1	23.568	8.831	2.522
51	3	3	23.557	8.732	2.478
52	3	1	23.512	8.656	2.42
53	1	1	23.038	8.662	2.531
54	3	3	21.93	8.41	2.367
55	1	1	23.394	8.718	2.455
56	3	3	23.834	8.694	2.483
57	3	1	23.274	8.676	2.481
58	3	3	22.523	8.665	2.424
59	2	3	22.129	8.557	2.469
60	2	2	21.861	8.519	2.475
61	3	3	22.633	8.591	2.395
62	1	1	23.348	8.779	2.487
63	2	2	22.625	8.544	2.446
64	2	2	22.619	8.611	2.478
65	3	3	22.903	8.764	2.468
66	3	3	23.365	8.745	2.497
67	3	1	22.814	8.702	2.47
68	3	3	23.34	8.632	2.479
69	3	3	23.706	8.787	2.508
70	1	1	23.474	8.758	2.496
71	1	1	22.449	8.561	2.438
72	2	2	22.397	8.605	2.426
73	3	3	23.13	8.63	2.444
74	3	3	22.831	8.628	2.455
75	3	3	21.985	8.674	2.533
76	1	1	23.341	8.649	2.465
77	1	1	24.015	8.721	2.582
78	3	3	22.285	8.666	2.445
79	2	2	22.609	8.614	2.411
80	3	1	23.231	8.658	2.471
81	2	3	22.78	8.527	2.477
82	1	1	23.479	8.766	2.501
83	1	1	22.748	8.66	2.449
84	2	2	22.547	8.552	2.438
85	2	3	22.305	8.603	2.413
86	3	3	22.667	8.725	2.429
87	1	3	23.147	8.85	2.51
88	3	3	22.898	8.669	2.452
89	3	3	22.023	8.646	2.523
90	1	1	22.379	8.727	2.492
91	1	1	22.579	8.682	2.469
92	3	3	22.982	8.778	2.513
93	3	3	22.72	8.637	2.425
94	3	3	22.658	8.62	2.455
95	3	3	21.884	8.501	2.445
96	3	3	23.533	8.734	2.468
97	2	2	22.329	8.641	2.413
98	2	2	21.851	8.631	2.375
99	2	2	21.652	8.567	2.384
100	2	2	21.288	8.554	2.496
101	3	1	22.207	8.538	2.578
102	2	2	22.366	8.692	2.531
103	3	2	22.338	8.708	2.475
104	2	2	22.592	8.632	2.517
105	2	2	22.319	8.621	2.5
106	2	3	23.251	8.621	2.489
107	1	1	24.006	8.904	2.487
108	2	3	22.376	8.552	2.482
109	3	3	21.968	8.716	2.473
110	3	2	23.163	8.696	2.46
111	1	1	23.588	8.755	2.476
112	2	2	22.393	8.641	2.429
113	1	1	23.693	8.845	2.531
114	3	3	21.376	8.711	2.445
115	3	3	20.753	8.793	2.53
116	2	2	22.052	8.521	2.412
117	2	2	22.653	8.587	2.487
118	3	3	22.089	8.705	2.494
119	3	3	22.188	8.659	2.49
120	3	3	22.999	8.688	2.46
121	3	3	23.369	8.722	2.545
122	1	1	24.147	8.77	2.559
123	1	1	23.349	8.799	2.51
124	3	3	22.525	8.656	2.422
125	1	1	22.514	8.801	2.555
126	3	3	21.663	8.756	2.521
127	2	2	20.64	8.543	2.438
128	3	3	21.761	8.7	2.502
129	1	1	23.229	8.846	2.552
130	3	3	21.968	8.641	2.496
131	3	3	19.855	8.534	2.53
132	2	2	22.463	8.608	2.486
133	2	2	22.34	8.575	2.479
134	2	2	22.82	8.576	2.477
135	1	1	23.66	8.776	2.494
136	3	1	23.485	8.622	2.467
137	2	2	21.845	8.552	2.407
138	2	3	21.704	8.598	2.535
139	2	2	22.451	8.616	2.459
140	3	3	21.945	8.726	2.487
141	1	1	22.934	8.7	2.545
142	3	2	22.846	8.626	2.45
143	3	3	22.983	8.586	2.509
144	3	1	23.823	8.773	2.486
145	3	3	22.59	8.736	2.45
146	2	1	20.998	8.564	2.469
147	1	3	21.51	8.569	2.512
148	3	3	22.797	8.58	2.469
149	3	3	22.844	8.535	2.474
150	2	2	20.181	8.603	2.517
151	3	1	22.671	8.593	2.483
152	2	2	21.722	8.619	2.446
153	3	3	21.699	8.673	2.469
154	2	2	22.347	8.556	2.48
155	2	2	19.171	8.394	2.463
156	1	1	23.3	8.625	2.481
157	1	1	23.613	8.721	2.499
158	1	1	23.477	8.604	2.487
159	3	3	23.15	8.569	2.481
160	2	2	21.173	8.417	2.446
161	3	3	21.824	8.549	2.528
162	1	3	21.735	8.553	2.504
163	1	1	22.855	8.686	2.435
164	3	3	20.061	8.375	2.514
165	3	3	22.497	8.627	2.552
166	1	1	23.457	8.673	2.497
167	1	1	19.687	8.57	2.503
168	3	2	22.963	8.697	2.536
169	1	1	23.337	8.652	2.506
170	1	1	23.44	8.718	2.549
171	1	1	22.772	8.638	2.512

## Sheet: G10-1
Genotype and phenotype data for G10-1
1, Teqing homozygous genotype at the corresponding marker
2, IRBB52 homozygous genotype at the corresponding marker
3, Heterozygous genotype at the corresponding marker
Plant No.	RM25766	Te20811	1000-grain weight	Grain length	Grain width
1	3	3	24.6575	8.936	2.6335
2	1	1	24.7315	8.919	2.6165
3	2	2	24.1115	8.828	2.623
4	1	1	24.3375	8.8855	2.651
5	2	2	24.6355	8.8195	2.6525
6	3	3	24.698	9.0175	2.6595
7	2	2	24.388	8.919	2.6465
8	3	3	24.2335	8.903	2.6445
9	3	3	24.538	8.888	2.6405
10	2	2	24.35	8.9165	2.65
11	2	2	24.5805	8.9155	2.663
12	2	2	24.3235	8.9185	2.678
13	3	3	24.162	8.847	2.596
14	3	3	23.9635	8.811	2.61
15	3	3	25.0715	8.9755	2.681
16	2	2	25.178	8.9205	2.724
17	3	3	24.0515	8.8455	2.623
18	1	1	25.2185	8.8965	2.6625
19	2	2	25.3775	8.953	2.6785
20	1	1	24.614	8.912	2.612
21	3	3	24.025	8.798	2.627
22	1	1	23.899	8.829	2.62
23	1	1	24.4175	8.8685	2.641
24	2	2	24.3445	8.866	2.6115
25	2	2	23.348	8.7255	2.5615
26	1	1	24.098	8.769	2.675
27	2	2	23.968	8.7885	2.639
28	2	2	24.0695	8.8085	2.6535
29	3	3	24.6185	8.8455	2.6515
30	2	2	23.5945	8.709	2.6325
31	3	3	25.1945	8.9205	2.654
32	2	2	24.0925	8.7615	2.645
33	1	1	23.862	8.7875	2.6155
34	1	1	24.443	8.73	2.643
35	1	1	24.159	8.8705	2.6485
36	1	1	24.1905	8.8635	2.596
37	3	3	24.0085	8.826	2.6125
38	3	3	24.4825	8.8195	2.6245
39	2	2	24.055	8.773	2.622
40	2	2	24.239	8.835	2.6285
41	1	1	24.7385	8.906	2.633
42	1	1	25.078	8.9505	2.64
43	2	2	25.127	8.926	2.6515
44	3	3	24.6955	8.876	2.6295
45	3	3	24.648	8.873	2.652
46	1	1	24.642	8.9505	2.6685
47	3	3	24.471	8.892	2.6075
48	3	3	24.437	8.849	2.637
49	3	3	24.0935	8.7525	2.6165
50	1	1	24.827	8.9	2.656
51	1	1	24.492	8.8245	2.633
52	3	3	24.9655	8.8795	2.6435
53	2	2	24.519	8.866	2.6195
54	2	2	25.3135	8.946	2.7015
55	2	2	25.0605	8.9535	2.6725
56	3	3	24.499	8.85	2.6085
57	3	3	24.751	8.9005	2.6825
58	1	1	25.3685	8.926	2.649
59	2	2	24.0325	8.8685	2.629
60	1	1	24.6345	8.9645	2.6135
61	1	1	24.5055	8.852	2.6485
62	2	2	24.427	8.9415	2.614
63	3	3	24.5635	8.861	2.6
64	3	3	24.9265	8.932	2.648
65	3	3	24.612	8.8985	2.667
66	1	1	25.1105	8.8775	2.6935
67	3	3	24.546	8.893	2.6445
68	3	3	24.6825	8.945	2.631
69	1	1	24.8205	8.892	2.664
70	3	3	24.1185	8.842	2.606
71	3	3	24.4355	8.9455	2.655
72	2	2	24.229	8.8515	2.5895
73	3	3	24.157	8.8255	2.6115
74	2	2	25.0345	8.996	2.681
75	3	3	24.4305	8.8365	2.6355
76	1	1	24.605	8.7995	2.665
77	3	3	24.651	8.878	2.6485
78	3	3	24.218	8.8295	2.6555
79	3	3	24.8265	8.985	2.678
80	3	3	24.7155	8.9065	2.6275
81	3	3	24.468	8.889	2.598
82	1	1	24.815	8.9045	2.6365
83	3	3	24.546	9.015	2.6255
84	2	2	24.161	8.803	2.648
85	3	3	24.1015	8.811	2.587
86	2	2	24.183	8.8915	2.6385
87	3	3	24.46	8.917	2.63
88	1	1	25.629	8.987	2.6905
89	2	2	24.6005	8.9235	2.6725
90	1	1	24.4755	8.9095	2.649
91	1	1	24.657	8.878	2.629
92	3	3	24.4535	8.914	2.679
93	3	3	24.8245	9.0155	2.6455
94	3	3	23.931	8.759	2.5975
95	3	3	24.7325	8.8315	2.653
96	3	3	24.321	8.85	2.6485
97	2	2	25.2525	8.952	2.6905
98	2	2	24.6245	8.84	2.6685
99	1	1	25.414	8.9365	2.66
100	3	3	24.432	8.907	2.641
101	1	1	24.757	8.8945	2.6765
102	3	3	25.2395	8.9495	2.667
103	1	1	25.1335	8.926	2.6785
104	3	3	24.453	8.8415	2.643
105	3	3	24.2235	8.8505	2.6455
106	3	3	24.599	8.815	2.6755
107	1	1	25.011	8.8965	2.599
108	1	1	25.4205	9.037	2.6595
109	3	3	25.2185	8.916	2.6725
110	3	3	25.0965	8.8385	2.6725
111	1	1	24.495	8.8355	2.6175
112	3	3	25.3375	8.9775	2.6845
113	1	1	25.081	8.9565	2.648
114	3	3	24.965	8.9325	2.665
115	3	3	24.9035	8.9085	2.649
116	3	3	24.984	8.946	2.612
117	3	3	25.6515	8.9475	2.65
118	1	1	25.4115	8.9505	2.7415
119	3	3	25.3775	8.9365	2.669
120	3	3	25.7815	8.9515	2.6955
121	1	1	24.7735	8.8035	2.6455
122	3	3	25.0575	8.9485	2.6755
123	2	2	24.5045	8.87	2.6225
124	3	3	25.2225	9.0365	2.6335
125	1	1	24.341	8.853	2.613
126	3	3	24.7695	8.851	2.658
127	3	3	23.995	8.8105	2.565
128	1	1	24.4275	8.778	2.602
129	3	3	24.7055	8.8175	2.645
130	2	2	24.257	8.7155	2.6105
131	1	1	24.9335	8.7765	2.644
132	3	3	24.9655	8.8285	2.6505
133	3	3	25.2345	8.985	2.648
134	1	1	24.675	8.8525	2.636
135	3	3	24.703	8.8965	2.6075
136	2	2	24.333	8.8775	2.598
137	3	3	24.101	8.7995	2.635
138	2	2	24.291	8.895	2.61
139	3	3	25.0175	8.9075	2.6445
140	3	3	24.8225	8.779	2.645
141	1	1	24.9835	8.9665	2.6715
142	1	1	25.0235	8.931	2.645
143	3	1	24.5225	8.8445	2.668
144	1	1	25.037	8.955	2.649
145	3	3	24.87	8.9465	2.6705
146	2	2	24.3605	8.8815	2.6105
147	1	1	23.664	8.8195	2.585
148	2	2	24.5995	8.822	2.5835
149	2	2	24.453	8.8535	2.5835
150	2	2	24.607	8.9085	2.627
151	2	2	25.037	8.963	2.6085
152	3	3	24.8275	8.865	2.6095
153	1	1	24.758	8.869	2.6555
154	1	1	24.923	8.9345	2.645
155	3	3	24.6555	9.0505	2.6485
156	3	3	24.4945	8.9335	2.6015
157	3	3	23.9115	8.902	2.6165
158	2	2	24.6415	8.876	2.618
159	1	1	24.3655	8.813	2.6245
160	3	3	24.0165	8.868	2.5715
161	1	1	24.257	8.8125	2.5955
162	3	3	25.063	8.956	2.65
163	2	1	23.939	8.797	2.6055
164	3	3	25.0445	8.979	2.694
165	2	2	24.5035	8.903	2.624
166	1	1	24.155	8.812	2.587
167	3	3	24.902	8.9195	2.6845
168	3	3	24.551	8.8735	2.637
169	3	3	24.8465	8.8665	2.645
170	1	1	23.3865	8.749	2.6305
171	3	3	23.9435	8.865	2.6085
172	1	1	24.238	8.8465	2.621
173	3	3	24.884	8.968	2.677
174	3	3	24.1305	8.898	2.5925
175	1	1	24.402	8.832	2.583
176	3	3	24.2015	8.8655	2.61
177	1	1	24.328	8.956	2.6255
178	3	3	24.0415	8.9105	2.6185
179	3	3	24.583	8.937	2.6215
180	3	3	24.61	8.8515	2.618
181	1	1	23.8375	8.7705	2.5985
182	1	1	23.638	8.7935	2.5745
183	1	1	24.651	8.9165	2.6445
184	3	3	24.5835	8.934	2.606
185	3	3	24.285	8.772	2.6795
186	1	1	24.0295	8.809	2.626
187	3	3	23.9115	8.8055	2.615
188	3	3	23.7575	8.8305	2.5495
189	2	2	23.1615	8.74	2.5905
190	3	3	23.161	8.687	2.565
191	2	2	23.296	8.7555	2.5735
192	3	3	24.236	8.8415	2.61
193	1	1	22.792	8.6435	2.531
194	3	3	24.016	8.83	2.606
195	3	3	23.596	8.7685	2.596
196	3	3	23.9675	8.827	2.6145
197	2	2	23.8835	8.805	2.608
198	3	3	24.506	8.9485	2.616
199	3	3	23.332	8.714	2.5455
200	3	3	22.2625	8.225	2.706
201	1	1	23.7965	8.805	2.6385
202	1	1	22.9675	8.8085	2.611
203	1	1	22.73	8.663	2.5475
204	3	3	23.0475	8.7145	2.551
205	3	3	23.747	8.7585	2.6165
206	2	2	23.9755	8.8455	2.572
207	1	1	23.6525	8.7565	2.593
208	1	1	23.7685	8.736	2.599
209	3	3	24.0425	8.846	2.5965
210	2	2	23.956	8.846	2.6115
211	1	1	23.575	8.8035	2.6045
212	2	2	22.963	8.773	2.5605
213	2	2	23.664	8.7985	2.6325
214	2	2	23.4915	8.752	2.5455
215	3	3	23.11	8.715	2.5685
216	2	2	23.304	8.7685	2.5975
217	1	1	23.8185	8.861	2.5875
218	1	1	23.756	8.7925	2.633
219	3	3	23.8195	8.8085	2.572
220	3	3	23.6055	8.786	2.548
221	3	3	23.3595	8.821	2.5695
222	2	2	23.212	8.735	2.584
223	1	1	23.851	8.85	2.5715
224	1	1	23.7805	8.905	2.585
225	2	2	24.386	8.9795	2.615
226	2	2	23.8805	8.904	2.5895
227	2	2	23.999	8.8555	2.6315
228	3	3	23.8315	8.8365	2.6
229	3	3	24.8575	8.897	2.673
230	3	3	23.8035	8.846	2.566
231	1	1	23.6255	8.8	2.5635
232	3	3	24.742	8.7905	2.573
233	3	3	24.0325	8.857	2.5565
234	3	3	23.9325	8.6805	2.5275
235	1	1	24.3125	8.767	2.535
236	2	2	23.3295	8.706	2.596
237	3	3	24.3805	8.8365	2.632
238	3	3	24.4305	8.835	2.6715
239	3	3	24.477	8.8995	2.6265
240	3	3	24.352	8.8345	2.6255
241	1	1	23.9805	8.8265	2.6495
242	1	1	24.404	8.909	2.6475
243	2	2	24.2535	8.899	2.6125
244	3	3	23.873	8.826	2.603
245	1	1	24.366	8.911	2.587
246	3	3	24.3145	8.8755	2.5745
247	1	1	23.8675	8.78	2.6155
248	3	3	24.353	8.901	2.641
249	3	3	24.571	8.866	2.6995
250	3	3	23.3825	8.7075	2.574
251	2	2	24.222	8.8955	2.6765
252	1	1	24.2395	8.879	2.63
253	3	3	24.007	8.8675	2.597
254	3	3	24.593	8.9185	2.637
255	1	1	24.184	8.911	2.6
256	1	1	23.8265	8.82	2.6195
257	3	3	24.3945	8.908	2.6655
258	3	3	23.769	8.871	2.612
259	3	3	23.835	8.8675	2.5825
260	2	2	23.9475	8.83	2.602
261	3	3	24.4765	8.927	2.6395
262	2	2	24.412	8.8975	2.6665
263	1	1	23.631	8.818	2.598
264	1	1	24.129	8.8555	2.6375
265	3	3	24.0065	8.9025	2.615
266	2	2	23.6675	8.821	2.6335
267	3	3	23.5655	8.824	2.585
268	3	3	23.564	8.831	2.5755
269	3	3	23.9375	8.823	2.6105
270	1	1	23.404	8.786	2.626
271	3	1	24.573	8.968	2.642
272	2	2	24.2745	8.853	2.612
273	1	1	23.855	8.893	2.6045
274	1	1	23.6075	8.745	2.59
275	3	3	23.308	8.8685	2.611
276	2	2	24.0735	8.808	2.6385
277	3	3	23.91	8.9245	2.624
278	3	3	23.9675	8.853	2.645

## Sheet: G10-2
Genotype and phenotype data for G10-2
1, Teqing homozygous genotype at the corresponding marker
2, IRBB52 homozygous genotype at the corresponding marker
3, Heterozygous genotype at the corresponding marker
Plant No.	Te20863	Te20993	1000-grain weight	Grain length	Grain width
1	3	3	24.615	8.857	2.753
2	3	3	25.755	9.034	2.731
3	1	1	24.8985	8.978	2.765
4	3	3	25.363	8.936	2.747
5	1	1	24.827	8.842	2.727
6	3	3	25.0525	9.049	2.774
7	1	1	24.475	8.86	2.731
8	2	2	23.951	8.715	2.697
9	3	3	25.3235	8.969	2.747
10	3	3	24.8045	8.912	2.758
11	2	2	24.015	8.731	2.715
12	3	3	25.827	9.149	2.773
13	1	1	25.3425	8.927	2.693
14	1	1	25.1935	8.896	2.689
15	3	3	26.1805	9.046	2.751
16	1	1	24.648	8.921	2.733
17	3	3	25.236	8.931	2.735
18	1	1	25.141	8.895	2.711
19	1	1	25.1155	8.899	2.683
20	3	3	25.186	9.002	2.706
21	1	1	24.5585	8.868	2.72
22	1	1	25.159	8.992	2.698
23	3	3	25.939	9.011	2.732
24	1	1	24.7385	8.853	2.704
25	3	3	25.9825	9.168	2.819
26	2	2	24.6055	8.916	2.713
27	3	3	24.89	8.914	2.671
28	3	3	25.765	9.088	2.766
29	3	3	25.0155	8.885	2.681
30	1	1	24.3235	8.851	2.667
31	1	1	25.1285	8.89	2.715
32	3	3	25.781	9.112	2.74
33	1	1	25.2625	8.897	2.707
34	2	2	25.1135	8.813	2.662
35	3	3	26.908	9.154	2.801
36	1	1	25.0795	8.799	2.767
37	2	2	24.8345	8.919	2.737
38	3	3	25.3215	9.077	2.671
39	2	2	23.829	8.742	2.653
40	3	3	24.987	8.945	2.725
41	2	2	24.5	8.805	2.68
42	3	3	25.5455	8.889	2.692
43	3	3	25.1215	8.962	2.715
44	2	2	24.3075	8.812	2.695
45	3	3	25.7725	9.048	2.723
46	2	2	24.962	8.855	2.682
47	3	3	25.658	8.944	2.732
48	3	3	25.1465	8.999	2.727
49	2	2	23.7915	8.703	2.675
50	2	2	24.147	8.839	2.618
51	1	1	24.8805	8.904	2.703
52	3	3	25.385	8.946	2.749
53	3	3	25.217	9.025	2.683
54	1	1	24.869	8.896	2.7
55	3	3	25.3165	8.864	2.721
56	1	1	25.041	8.885	2.697
57	1	1	24.5655	8.865	2.688
58	2	2	24.117	8.862	2.693
59	3	3	24.8095	8.945	2.711
60	3	3	24.978	8.997	2.698
61	3	3	24.9915	9.039	2.699
62	3	3	25.467	8.901	2.75
63	2	2	24.141	8.701	2.633
64	2	2	23.98	8.84	2.702
65	3	3	25.0775	8.966	2.687
66	1	1	24.474	8.804	2.664
67	3	3	25.437	8.97	2.748
68	3	3	25.333	8.998	2.722
69	3	3	25.7385	9.062	2.763
70	2	2	24.652	8.87	2.682
71	3	3	25.6025	8.999	2.735
72	3	3	25.7195	8.99	2.719
73	3	3	25.4565	8.938	2.705
74	2	2	23.9945	8.765	2.629
75	2	2	24.645	8.854	2.689
76	2	2	24.307	8.826	2.67
77	2	2	24.7105	8.854	2.701
78	2	2	24.3975	8.88	2.691
79	3	3	26.0775	9.122	2.774
80	2	2	25.1175	8.883	2.707
81	1	1	25.9965	8.875	2.761
82	2	2	25.4555	9.079	2.866
83	3	3	25.7855	9.01	2.71
84	1	1	25.3555	8.913	2.687
85	1	1	25.808	9.075	2.697
86	3	3	24.7465	9.015	2.729
87	1	1	25.017	8.949	2.689
88	3	3	25.7615	9.022	2.767
89	3	3	25.379	9.096	2.826
90	3	3	24.786	8.966	2.676
91	1	1	24.676	8.822	2.69
92	3	3	25.467	9.041	2.729
93	3	3	26.626	9.099	2.736
94	3	3	25.5635	9.022	2.721
95	3	3	26.737	9.147	2.763
96	3	3	24.523	8.943	2.727
97	1	1	24.698	8.807	2.677
98	1	1	25.301	8.894	2.715
99	2	2	24.3405	8.86	2.697
100	3	3	24.8805	8.954	2.693
101	3	3	25.078	8.908	2.693
102	1	1	24.649	8.854	2.668
103	3	3	25.434	8.906	2.715
104	1	1	25.2505	8.863	2.736
105	3	3	24.864	8.978	2.694
106	2	2	23.6245	8.768	2.661
107	3	3	24.885	9.054	2.718
108	1	1	24.8205	8.945	2.658
109	2	2	25.4145	8.979	2.712
110	1	1	25.7005	8.994	2.699
111	3	3	25.937	9.008	2.794
112	1	1	25.2455	8.925	2.719
113	2	2	24.757	8.799	2.685
114	3	3	25.336	8.957	2.724
115	2	2	24.6595	8.798	2.676
116	3	3	24.719	8.872	2.681
117	2	2	25.7215	8.897	2.731
118	3	3	26.6935	9.089	2.8
119	3	3	26.356	9.063	2.749
120	2	2	25.2895	8.923	2.727
121	3	3	26.0345	9.074	2.735
122	2	2	25.069	8.873	2.716
123	1	1	24.8295	8.876	2.668
124	3	3	25.7845	8.994	2.689
125	3	3	25.4855	9.105	2.798
126	2	2	24.1565	8.814	2.681
127	3	3	25.307	8.943	2.754
128	3	3	26.0615	9.056	2.77
129	3	3	26.239	9.105	2.771
130	2	2	25.564	8.841	2.707
131	2	2	25.5315	8.966	2.778
132	3	3	25.396	9.028	2.741
133	1	1	24.8055	8.828	2.69
134	3	3	25.3245	9.063	2.735
135	3	3	24.87	8.952	2.715
136	3	3	25.7025	9	2.751
137	3	3	25.3285	8.978	2.757
138	3	3	25.775	8.902	2.765
139	3	3	26.1545	9.009	2.752
140	2	2	24.685	8.775	2.692
141	3	3	25.806	9.037	2.745
142	2	2	24.108	8.77	2.62
143	3	3	24.785	8.949	2.705
144	2	2	25.0365	8.756	2.696
145	2	2	24.987	8.766	2.697
146	3	3	25.634	9.001	2.718
147	2	2	25.0435	8.851	2.698
148	3	3	25.884	9.014	2.764
149	3	3	26.1375	9.052	2.779
150	2	2	25.7475	8.886	2.735
151	3	3	26.067	9.013	2.774
152	3	3	25.547	9.016	2.722
153	3	3	25.231	8.956	2.695
154	3	3	26.035	9.137	2.756
155	2	2	25.092	8.831	2.721
156	3	3	25.6945	9.007	2.723
157	3	3	26.027	8.958	2.752
158	1	1	24.9025	8.88	2.695
159	1	1	25.5415	8.901	2.73
160	3	3	25.6405	9.032	2.709
161	1	1	25.916	8.93	2.739
162	3	3	25.187	8.985	2.718
163	1	1	24.6905	8.855	2.682
164	3	3	25.216	9.019	2.73
165	2	2	24.4025	8.799	2.679
166	2	2	24.1165	8.869	2.692
167	1	1	24.25	8.898	2.644
168	3	3	23.765	8.954	2.643
169	2	2	24.0835	8.807	2.715
170	3	3	24.4985	8.902	2.712
171	2	2	24.2205	8.742	2.677
172	3	3	24.817	8.957	2.725

## Sheet: G10-3
Genotype and phenotype data for G10-3
1, Teqing homozygous genotype at the corresponding marker
2, IRBB52 homozygous genotype at the corresponding marker
3, Heterozygous genotype at the corresponding marker
Plant No.	Te20863	RM228	1000-grain weight	Grain length	Grain width
1	1	1	24.9625	8.9565	2.6625
2	1	1	25.2285	8.954	2.6755
3	3	3	25.3905	9.033	2.6785
4	3	3	24.9595	8.994	2.634
5	3	3	25.1345	8.977	2.641
6	3	3	24.3305	8.8425	2.5875
7	3	3	25.0385	8.91	2.6645
8	3	3	24.405	8.9375	2.6335
9	3	3	25.187	8.953	2.649
10	3	3	25.1445	8.9545	2.6605
11	2	2	23.8825	8.881	2.6085
12	1	1	24.62	8.876	2.6255
13	3	3	25.335	8.915	2.708
14	3	3	25.31	8.947	2.6495
15	2	2	24.743	8.8465	2.6545
16	2	2	24.2955	8.8105	2.612
17	2	2	24.819	8.967	2.628
18	2	2	24.535	8.944	2.659
19	3	2	24.633	9.003	2.6605
20	1	1	23.9865	8.827	2.6235
21	1	1	22.9865	8.642	2.552
22	2	2	24.171	8.93	2.6305
23	3	3	24.4025	8.9065	2.651
24	1	1	24.9835	8.8945	2.6655
25	2	2	24.7345	8.843	2.676
26	3	3	24.629	8.8875	2.6335
27	3	3	24.6805	8.9205	2.6395
28	1	1	24.795	8.9055	2.648
29	3	3	24.0745	8.9185	2.623
30	1	1	24.3045	8.9175	2.605
31	3	3	24.277	8.9645	2.6015
32	1	1	24.1035	8.957	2.6375
33	3	3	24.2675	8.876	2.6735
34	1	1	24.293	8.802	2.6665
35	3	3	24.0405	8.7405	2.6345
36	3	3	24.579	8.8175	2.618
37	2	2	24.5855	8.9235	2.6725
38	1	1	24.759	8.8705	2.654
39	3	3	24.4485	8.896	2.6165
40	3	3	24.1055	8.961	2.6105
41	1	1	24.519	9.013	2.609
42	3	1	23.768	8.7565	2.5385
43	3	3	24.1075	8.9535	2.5875
44	3	3	23.938	8.8145	2.6755
45	2	2	23.9415	8.7885	2.637
46	1	1	24.2085	8.8045	2.6295
47	2	2	24.767	8.901	2.687
48	3	3	23.967	8.857	2.591
49	2	3	24.4475	8.8455	2.6155
50	1	1	24.3945	8.788	2.6135
51	2	3	25.158	8.911	2.649
52	2	2	23.9905	8.969	2.575
53	2	2	23.699	8.8385	2.5675
54	1	1	24.574	8.931	2.6115
55	2	2	24.0615	8.8565	2.6015
56	3	3	23.724	8.8565	2.653
57	2	2	24.665	8.8645	2.7075
58	3	3	25.0955	8.8975	2.67
59	2	2	24.459	8.8055	2.652
60	2	2	24.391	8.925	2.647
61	1	1	25.1315	8.944	2.653
62	3	3	24.093	8.7375	2.617
63	3	3	24.3605	8.853	2.6355
64	2	2	24.131	8.8935	2.5905
65	1	1	24.6195	8.9775	2.649
66	2	2	24.923	8.973	2.6515
67	2	2	23.6855	8.7975	2.605
68	3	3	24.659	8.821	2.6655
69	3	3	24.8315	8.854	2.6755
70	3	3	25.157	8.906	2.7115
71	3	1	25.017	8.8715	2.6875
72	3	3	25.211	8.9885	2.649
73	3	3	25.245	8.933	2.6455
74	2	2	24.2975	8.8435	2.619
75	3	3	24.711	8.9275	2.6645
76	3	3	23.8005	8.7495	2.598
77	3	3	21.558	8.874	2.683
78	1	1	24.8355	8.9505	2.6385
79	3	3	24.16	8.8445	2.642
80	2	3	25.2185	8.8805	2.677
81	1	1	25.026	8.8505	2.692
82	3	3	25.466	9.014	2.705
83	2	2	25.156	8.9165	2.7085
84	1	1	25.27	8.913	2.657
85	3	3	25.141	9.0135	2.7125
86	3	3	24.727	8.9355	2.66
87	3	3	23.905	8.8525	2.622
88	2	2	22.5375	8.9585	2.673
89	3	3	23.811	8.9025	2.6325
90	1	3	24.8625	8.8745	2.6355
91	3	3	23.7285	8.8145	2.6255
92	2	2	24.283	8.7895	2.664
93	2	2	23.99	8.727	2.6715
94	3	3	24.876	8.869	2.6905
95	2	2	24.334	8.7775	2.634
96	1	1	25.2865	8.947	2.6755
97	3	3	24.661	8.788	2.6465
98	2	2	25.3065	8.9955	2.7005
99	1	1	24.999	8.948	2.649
100	2	2	24.3845	8.9965	2.6585
101	1	1	25.0505	8.9425	2.629
102	3	3	24.0535	8.8515	2.5815
103	2	2	23.941	8.8685	2.5775
104	3	3	24.861	8.8835	2.6825
105	3	3	23.907	8.8125	2.5985
106	3	2	24.879	8.8865	2.6715
107	3	3	24.979	8.892	2.656
108	3	3	24.6705	8.848	2.647
109	3	3	24.0975	8.805	2.637
110	3	3	24.407	8.8645	2.612
111	1	1	24.776	8.8925	2.646
112	1	1	24.774	8.9385	2.5755
113	1	1	25	8.954	2.6605
114	1	3	25.0715	8.9995	2.618
115	3	1	24.2135	8.8795	2.6605
116	3	3	24.741	8.8475	2.6975
117	3	3	24.9175	8.787	2.697
118	3	3	24.8075	8.8355	2.651
119	3	3	23.873	8.8125	2.595
120	2	3	24.4675	8.7605	2.634
121	3	3	24.7945	8.77	2.6515
122	1	3	24.792	8.89	2.5865
123	3	3	25.199	8.9195	2.6845
124	3	3	24.6495	8.8005	2.6665
125	1	1	24.882	8.921	2.668
126	3	3	24.523	8.886	2.664
127	2	2	23.5875	8.875	2.6625
128	1	1	24.5685	8.889	2.657
129	1	1	23.534	8.68	2.601
130	3	1	23.715	8.7285	2.6255
131	3	3	23.9755	8.864	2.6585
132	3	3	24.3575	8.8425	2.6415
133	1	1	23.873	8.747	2.6355
134	3	3	24.077	8.807	2.6395
135	3	3	25.244	8.9775	2.724
136	3	3	24.5165	8.8935	2.633
137	3	3	24.6435	8.984	2.659
138	2	2	23.9905	8.86	2.628
139	1	1	24.706	8.8805	2.6815
140	1	1	23.838	8.841	2.6475
141	3	3	24.303	8.8945	2.646
142	1	3	24.6415	8.859	2.6205
143	3	2	24.637	8.836	2.616
144	1	1	25.023	8.942	2.6325
145	1	3	24.5045	8.8425	2.6025
146	3	3	24.7995	8.901	2.661
147	3	3	23.847	8.8435	2.6345
148	2	2	24.034	9	2.597
149	3	2	25.09	8.984	2.645
150	3	3	25.1055	9.026	2.6735
151	3	3	23.9505	8.86	2.6155
152	1	1	24.0045	8.896	2.5565
153	3	3	24.237	8.839	2.6295
154	3	3	24.5175	8.902	2.591
155	3	3	24.3545	8.832	2.6
156	3	3	23.9435	8.686	2.6805
157	3	3	23.913	8.8125	2.63
158	3	3	25.0695	8.9325	2.6535
159	3	3	24.1215	8.8245	2.6375
160	3	3	23.634	8.771	2.622
161	3	3	24.03	8.861	2.5665
162	3	1	24.5725	8.7095	2.6215
163	1	1	24.882	8.784	2.637
164	1	1	24.4465	8.759	2.6595
165	3	3	23.65	8.7755	2.627
166	1	1	23.6755	8.5765	2.6465
167	2	2	24.1985	8.8485	2.6325
168	3	3	24.404	8.818	2.6525
169	2	2	24.4205	8.914	2.6315
170	1	1	24.4955	8.968	2.569
171	3	3	24.9045	8.9315	2.6545
172	2	2	23.565	8.811	2.5875
173	1	1	24.057	8.844	2.613
174	3	1	24.284	8.75	2.645
175	3	3	24.175	8.763	2.6275
176	2	2	24.597	8.735	2.6795
177	3	3	24.4355	8.7935	2.659
178	3	1	25.0145	8.7425	2.6785
179	1	1	24.3045	8.8435	2.6475
180	3	3	24.3675	8.8365	2.623
181	3	3	24.7695	8.9065	2.633
182	3	3	24.629	8.9755	2.6205
183	1	1	24.07	8.8245	2.6225
184	1	1	24.2505	8.739	2.6475
185	2	2	23.9695	8.7975	2.6045
186	1	1	24.2345	8.793	2.634
187	3	3	23.9655	8.7445	2.613
188	2	2	23.537	8.7445	2.5975
189	3	3	23.514	8.7375	2.5835
190	2	2	23.7055	8.7345	2.648
191	3	3	24.4595	8.735	2.6735
192	3	3	24.5185	8.7095	2.63
193	1	1	24.981	8.8905	2.6305
194	1	1	24.7155	8.899	2.632
195	3	3	24.2605	8.8715	2.6185
196	3	3	24.3595	8.8885	2.6135
197	3	3	24.162	8.8705	2.635
198	3	3	23.673	8.7835	2.62
199	1	1	23.5105	8.8	2.6005
200	3	3	23.9125	8.8605	2.6235
201	3	3	23.604	8.7775	2.5435
202	3	3	23.327	8.717	2.591
203	2	2	24.9735	8.9605	2.6545
204	1	1	24.256	8.8255	2.594
205	3	3	24.67	8.9615	2.667
206	1	1	24.4155	8.8785	2.6325
207	3	3	24.6825	8.868	2.6675
208	3	2	24.7415	8.846	2.635
209	2	2	23.9715	8.8625	2.5995
210	3	3	24.2565	8.8835	2.653
211	2	2	24.715	8.892	2.6425
212	2	2	24.1445	8.7925	2.644
213	3	3	24.068	8.9405	2.5735
214	3	3	24.237	8.7615	2.6495
215	3	1	24.299	8.725	2.66
216	1	1	25.1135	8.8665	2.7065
217	3	3	24.395	8.8715	2.671
218	2	3	25.241	8.961	2.6455
219	3	3	23.8485	8.7855	2.587
220	3	3	24.013	8.83	2.659
221	1	1	23.515	8.8065	2.623
222	3	3	23.4695	8.73	2.629
223	1	1	22.804	8.7135	2.5895
224	3	3	24.196	8.788	2.64
225	1	3	24.567	8.8325	2.638
226	3	3	25.0665	8.8305	2.7095
227	3	1	25.013	8.8455	2.6595
228	1	1	24.373	8.913	2.625
229	1	1	24.765	8.938	2.631
230	3	3	24.6945	8.9595	2.632
231	1	1	24.7365	8.9055	2.667
232	1	1	24.7715	8.207	2.836
233	1	1	23.218	8.692	2.6005
234	2	2	23.299	8.719	2.626
235	3	3	23.496	8.7345	2.5755
236	1	3	23.8925	8.689	2.6425
237	3	3	23.9895	8.7225	2.635
238	1	1	24.969	8.8295	2.672
239	3	3	24.73	8.882	2.666
240	1	3	24.6275	8.859	2.6185
241	2	2	24.254	8.8105	2.632
242	3	3	24.8095	8.9115	2.657
243	2	2	25.5065	8.9985	2.687
244	3	3	23.913	8.8175	2.644
245	3	3	23.507	8.838	2.628
246	1	1	23.3035	8.7665	2.666
247	3	3	24.12	8.773	2.661
248	1	1	24.3085	8.7545	2.6755
249	1	1	23.88	8.6945	2.6455
250	3	2	24.5085	8.833	2.644
251	3	3	24.8455	8.8795	2.664
252	1	1	24.676	8.868	2.6725
253	3	3	24.3695	8.8835	2.635
254	2	2	24.522	8.9235	2.6715
255	1	1	24.3615	8.7815	2.649
256	3	3	23.7395	8.8255	2.6455
257	3	3	24.734	8.8915	2.6925
258	2	3	24.607	8.793	2.655
259	3	1	24.667	8.7475	2.7065
260	2	1	24.806	8.8595	2.699
261	3	3	25.709	8.909	2.756
262	3	3	24.554	8.8885	2.656
263	2	3	24.3745	8.8485	2.686
264	1	1	23.798	8.7225	2.6355
265	3	3	24.2975	8.8075	2.7175
266	1	1	24.2305	8.884	2.61
267	3	3	23.9585	8.837	2.6325
268	3	3	23.7515	8.7775	2.655
269	3	3	24.1385	8.6955	2.6535
270	2	2	25.369	8.982	2.716
271	3	3	24.7275	8.849	2.683
272	2	2	24.012	8.7225	2.6515
273	1	1	23.941	8.7555	2.669
274	3	3	24.375	8.8245	2.6505
275	3	3	24.561	8.8815	2.63
276	1	1	24.5445	8.752	2.654
277	2	2	24.1505	8.7775	2.677
278	2	2	24.2175	8.8295	2.6645
279	1	1	24.441	8.809	2.709
280	3	3	24.5055	8.915	2.6405
281	2	2	24.385	8.83	2.6535
282	1	1	24.787	8.9355	2.6805
283	1	1	24.7345	8.8575	2.679
284	3	3	24.226	8.8935	2.6545
285	3	3	24.416	8.9055	2.634
286	3	3	24.549	8.918	2.602
287	1	1	24.789	8.9465	2.6765
288	1	1	24.5305	8.937	2.6705
289	1	1	23.75	8.833	2.6275

## Sheet: G10-4
Genotype and phenotype data for G10-4
1, Teqing homozygous genotype at the corresponding marker
2, IRBB52 homozygous genotype at the corresponding marker
3, Heterozygous genotype at the corresponding marker
Plant No.	Te21185	RM228	1000-grain weight	Grain length	Grain width
1	3	3	24.5075	8.9165	2.6685
2	3	3	25.8585	9.0305	2.7235
3	1	1	25.439	9.0105	2.7735
4	3	3	25.005	8.96	2.673
5	3	3	25.162	9.0095	2.6715
6	3	3	25.441	9.061	2.696
7	2	2	25.5305	9.1005	2.719
8	3	3	25.743	9.052	2.7135
9	1	1	24.961	8.972	2.6585
10	1	1	24.687	8.956	2.6685
11	3	3	25.171	8.9565	2.683
12	3	3	24.315	8.8815	2.5915
13	2	2	24.146	8.9205	2.5815
14	2	2	25.686	8.9045	2.711
15	3	3	25.2105	8.9695	2.663
16	3	3	25.6725	9.0295	2.6945
17	3	3	25.0875	8.8855	2.643
18	1	1	25.536	9.021	2.6985
19	3	3	25.462	9.006	2.658
20	3	3	24.802	8.856	2.697
21	3	3	24.4435	8.836	2.637
22	2	2	24.5515	8.9125	2.6405
23	3	3	24.88	8.959	2.673
24	3	3	24.5185	8.9345	2.6475
25	1	1	23.4605	8.7615	2.571
26	3	3	24.679	8.941	2.6385
27	1	1	24.4215	8.8445	2.6345
28	1	1	24.8945	8.832	2.652
29	1	1	24.934	8.877	2.684
30	2	2	24.104	8.758	2.6435
31	2	2	24.687	8.8685	2.637
32	2	2	24.582	8.8135	2.6415
33	2	2	24.7675	8.904	2.6535
34	2	2	24.3735	8.9125	2.58
35	3	3	23.709	8.7625	2.6105
36	3	3	24.004	8.8445	2.608
37	2	2	23.2885	8.7785	2.537
38	2	2	24.49	8.8095	2.6645
39	3	3	24.5335	8.819	2.611
40	1	1	25.2565	8.9485	2.7035
41	3	3	24.003	8.772	2.605
42	3	3	24.8145	8.895	2.6505
43	3	3	24.2185	8.8625	2.6235
44	3	3	24.4005	8.9045	2.6125
45	2	2	25.041	9.026	2.613
46	1	1	24.549	8.826	2.679
47	1	1	24.687	8.8295	2.6625
48	3	3	24.7715	8.8725	2.6975
49	1	1	24.2135	8.856	2.6225
50	3	3	24.5805	8.8285	2.6445
51	2	2	25.02	8.901	2.6135
52	3	3	24.562	8.8765	2.628
53	1	1	23.929	8.7815	2.582
54	3	3	25.2115	9.039	2.6475
55	2	2	24.5455	8.915	2.628
56	3	3	24.78	8.9075	2.662
57	1	1	24.9195	8.867	2.654
58	1	1	25.3025	8.9375	2.681
59	2	2	24.4535	8.892	2.6425
60	3	3	25.0245	8.903	2.66
61	2	2	24.807	8.8855	2.6475
62	2	2	25.3005	9.0175	2.676
63	3	3	24.536	9.0845	2.5855
64	3	3	24.727	8.9605	2.6745
65	1	1	24.987	8.936	2.632
66	3	3	24.658	8.838	2.6675
67	3	3	25.071	8.8865	2.625
68	3	3	25.655	9.03	2.675
69	3	3	25.251	8.9215	2.68
70	3	3	24.7245	8.8345	2.681
71	2	2	25.461	8.956	2.7015
72	1	1	25.799	8.9695	2.773
73	3	3	23.77	8.9055	2.589
74	2	2	24.725	8.8445	2.6675
75	2	2	24.837	8.8665	2.67
76	3	3	25.724	8.9925	2.728
77	1	1	25.541	8.9285	2.691
78	2	2	25.1995	8.874	2.7155
79	3	3	25.0645	8.82	2.715
80	1	1	24.922	8.832	2.6795
81	3	3	24.042	8.938	2.624
82	3	3	23.9765	8.851	2.6035
83	1	1	24.063	8.8415	2.6165
84	1	1	25.6855	8.9385	2.744
85	3	3	25.032	8.8905	2.7095
86	3	3	24.8905	8.874	2.6525
87	1	1	24.637	8.8495	2.6395
88	3	3	24.9625	8.893	2.688
89	1	1	24.616	8.8545	2.641
90	2	2	25.1545	8.882	2.673
91	2	2	25.5435	8.915	2.697
92	3	3	24.9185	8.93	2.6455
93	1	1	24.2115	8.7765	2.586
94	1	1	24.6635	8.9405	2.626
95	3	3	25.4605	8.933	2.7085
96	1	1	24.958	8.825	2.6925
97	3	3	25.5705	8.915	2.687
98	3	3	25.016	8.976	2.669
99	1	1	24.9215	8.893	2.6795
100	3	3	25.2195	9.005	2.6845
101	1	1	24.572	8.9225	2.64
102	1	1	24.4245	8.914	2.6115
103	3	3	25.0475	9.027	2.665
104	3	3	24.73	8.9285	2.652
105	3	3	26.262	9.065	2.706
106	3	3	25.961	9.0455	2.7185
107	3	3	24.998	8.878	2.7035
108	2	2	25.4065	8.8765	2.6955
109	3	3	26.33	9.015	2.7435
110	1	1	24.3685	8.7655	2.673
111	1	1	24.7765	8.9085	2.692
112	3	3	24.105	8.796	2.636
113	3	3	23.376	8.779	2.6275
114	3	3	24.7915	8.86	2.654
115	1	1	24.626	8.858	2.688
116	3	3	25.488	8.993	2.726
117	3	3	25.0965	8.982	2.668
118	3	3	24.614	8.877	2.6405
119	3	3	25.4635	8.895	2.7225
120	1	1	24.674	8.89	2.6595
121	3	3	24.0645	8.777	2.6115
122	1	1	23.8155	8.8385	2.633
123	3	3	24.472	8.785	2.68
124	3	3	24.7665	8.906	2.6685
125	1	1	24.988	8.8385	2.6845
126	3	3	25.1625	8.923	2.709
127	3	3	24.847	8.881	2.6585
128	2	2	24.8355	8.866	2.728
129	3	3	25.256	9.0035	2.7175
130	3	3	25.2755	8.9895	2.6825
131	3	3	24.3605	8.8415	2.5825
132	3	3	24.2635	8.793	2.5785
133	3	3	24.9135	8.852	2.6695
134	3	3	25.794	9.006	2.694
135	3	3	25.213	9.0615	2.6825
136	1	1	25.4035	9.007	2.687
137	2	2	25.5535	8.973	2.6855
138	2	2	24.742	8.935	2.672
139	2	2	25.2045	8.9705	2.667
140	3	3	25.577	8.8725	2.725
141	3	3	25.0785	8.9115	2.73
142	3	3	23.6625	8.871	2.578
143	3	3	24.2665	8.82	2.6285
144	2	2	24.338	8.854	2.631
145	2	2	24.268	8.8485	2.6035
146	2	2	24.082	8.8345	2.6035
147	2	2	24.4	8.8465	2.6575
148	1	1	26.207	8.9845	2.7265
149	1	1	24.486	8.8175	2.6605
150	2	2	24.937	8.823	2.7085
151	1	1	24.714	8.7945	2.6975
152	2	2	25.3535	8.897	2.6845
153	2	2	24.706	8.839	2.6985
154	3	3	25.575	8.979	2.668
155	1	1	24.494	8.8795	2.6135
156	1	1	24.908	8.815	2.635
157	2	2	25.0905	8.9775	2.7105
158	3	3	24.9805	8.976	2.6695
159	3	3	25.4995	8.991	2.6845
160	3	3	24.968	8.9835	2.703
161	2	2	25.002	8.937	2.695
162	2	2	25.365	9.0215	2.7145
163	3	3	25.2425	8.8295	2.7065
164	1	1	24.4985	8.8075	2.6695
165	1	1	23.501	8.7215	2.594
166	1	1	24.9465	8.8625	2.6705
167	3	3	24.0965	8.7235	2.6095
168	1	1	24.8245	8.88	2.649
169	2	2	25.031	8.9095	2.645
170	3	3	23.8425	8.6935	2.688
171	1	1	24.8695	8.8705	2.681
172	3	3	25.1975	8.9245	2.7
173	1	1	25.1755	8.8905	2.6735
174	3	3	25.6635	8.8755	2.674
175	2	2	24.5545	8.8185	2.5995
176	1	1	24.6105	8.854	2.6995
177	1	1	24.5275	8.826	2.6605
178	2	2	24.836	8.9305	2.669
179	3	3	24.9235	8.98	2.662
180	1	1	25.2715	8.8265	2.707
181	2	2	25.6345	9.045	2.6955
182	3	3	25.102	8.896	2.7105
183	3	3	24.886	8.78	2.676
184	2	2	24.779	8.898	2.66
185	1	1	25.191	8.7935	2.672
186	2	2	25.2385	8.974	2.685
187	3	3	25.3575	9.0295	2.6815
188	3	3	24.449	8.764	2.675
189	3	3	24.6925	8.9335	2.6775
190	2	2	24.309	8.8435	2.6765
191	3	3	25.328	8.7995	2.685
192	3	3	24.8925	8.9345	2.6725
193	2	2	25.3665	8.979	2.6525
194	2	2	25.0765	8.89	2.6515
195	3	3	25.2825	8.81	2.682
196	2	2	24.4595	8.778	2.63
197	3	3	24.9775	8.9375	2.648
198	1	1	24.7215	8.7915	2.711
199	2	2	25.432	9.019	2.6615
200	2	2	24.6625	8.866	2.697
201	3	3	24.9915	8.8635	2.6975
202	3	3	24.7705	8.9015	2.6655
203	3	3	24.8445	8.863	2.6655
204	1	1	24.8465	8.845	2.688
205	2	2	24.6625	8.8115	2.665
206	2	2	24.303	8.777	2.5815
207	1	1	24.492	8.7685	2.66
208	1	1	24.635	8.842	2.6875
209	3	3	24.744	8.9485	2.6655
210	1	1	22.7905	8.8205	2.696
211	1	1	24.2335	8.7675	2.6785
212	1	1	26.1085	9.009	2.745
213	2	2	24.6325	8.914	2.6405
214	3	3	24.8585	8.917	2.651
215	2	2	25.8535	9.061	2.6645
216	2	2	24.9995	8.994	2.7195
217	2	2	25.72	9.081	2.6835
218	1	1	24.698	8.847	2.6845
219	1	1	25.4065	8.972	2.6915
220	3	3	25.12	8.982	2.677
221	3	3	25.0415	8.974	2.6585
222	3	3	24.9975	8.9195	2.6545
223	2	2	25.3655	8.9105	2.7015
224	3	3	24.228	8.88	2.665
225	1	1	24.317	8.748	2.6295
226	1	1	24.5665	8.7825	2.607
227	1	1	25.0975	8.8105	2.6705
228	2	2	25.2545	8.91	2.69
229	3	3	25.212	8.904	2.7305
230	3	3	25.4465	8.8485	2.695
231	3	3	25.1445	8.878	2.7055
232	1	1	25.0725	8.9845	2.7365
233	3	3	25.149	9.015	2.7045
234	3	3	25.492	8.9885	2.7215
235	3	3	25.1365	8.9165	2.6875
236	1	1	24.4965	8.7875	2.654
237	2	2	25.01	8.899	2.6445
238	1	1	25.242	8.998	2.6925
239	1	1	25.506	8.9215	2.6835
240	2	2	25.5885	8.997	2.6625
241	1	1	24.569	8.839	2.6385
242	1	1	25.0755	8.8925	2.6885
243	3	3	24.7995	8.9385	2.6575
244	3	3	25.213	8.894	2.73
245	1	1	24.7115	8.858	2.6745
246	1	1	25.429	9.0075	2.752
247	1	1	24.423	8.8845	2.6445
248	3	3	24.5215	8.7755	2.6935
249	3	3	25.1235	8.9085	2.652
250	3	3	24.9715	8.912	2.684
251	2	2	25.1805	8.928	2.703
252	3	3	24.622	8.8115	2.6705
253	2	2	25.1865	8.863	2.649
254	2	2	24.713	8.926	2.694
255	1	3	23.459	8.6095	2.583
256	2	3	24.18	8.6705	2.652
257	1	3	23.677	8.672	2.619
258	3	1	24.453	8.726	2.656
259	2	3	23.9755	8.7435	2.628
260	1	3	24.599	8.774	2.66
261	1	3	24.809	8.777	2.6635
262	3	1	24.154	8.785	2.672
263	3	2	24.363	8.788	2.643
264	2	3	24.648	8.8045	2.6495
265	3	1	24.8135	8.805	2.696
266	2	3	25.282	8.821	2.7005
267	3	2	24.5495	8.826	2.622
268	3	2	23.7295	8.833	2.61
269	1	3	24.661	8.836	2.693
270	2	3	24.9185	8.8395	2.7105
271	3	1	24.117	8.8405	2.6345
272	3	1	24.752	8.843	2.677
273	2	3	24.507	8.8445	2.6385
274	1	3	24.687	8.854	2.65
275	1	3	25.1765	8.8735	2.6655
276	3	1	25.132	8.878	2.708
277	1	3	24.318	8.8795	2.6275
278	2	3	24.519	8.8965	2.692
279	3	2	25.208	8.9095	2.681
280	3	1	25.0895	8.91	2.697
281	3	1	24.327	8.914	2.602
282	1	3	25.251	8.9155	2.7175
283	1	3	25.434	8.9165	2.709
284	2	3	25.0225	8.9275	2.662
285	1	2	25.276	8.9305	2.708
286	1	3	24.995	8.9305	2.6615
287	1	3	25.2945	8.9345	2.663
288	1	3	24.314	8.954	2.6285
289	1	3	25.1195	8.974	2.676
290	1	3	26.131	8.9765	2.7045
291	2	3	25.27	9.0255	2.698
292	2	1	25.9885	9.0825	2.7975

## Sheet: G10-5
Genotype and phenotype data for G10-5
1, Teqing homozygous genotype at the corresponding marker
2, IRBB52 homozygous genotype at the corresponding marker
3, Heterozygous genotype at the corresponding marker
Plant No.	RM25845	RM228	1000-grain weight	Grain length	Grain width
1	1	1	24.195	8.742	2.659
2	3	3	24.569	8.776	2.717
3	3	3	24.4195	8.767	2.6575
4	3	3	24.594	8.8295	2.6725
5	2	2	24.5315	8.8775	2.655
6	2	2	24.9295	8.8715	2.696
7	3	3	24.8845	8.8325	2.6655
8	1	1	24.3995	8.7485	2.6515
9	3	3	24.086	8.8475	2.6965
10	3	3	25.188	8.8885	2.7105
11	3	3	25.565	8.9635	2.714
12	3	3	24.882	8.845	2.6915
13	3	3	24.5805	8.828	2.63
14	1	1	23.672	8.684	2.63
15	3	3	23.801	8.7095	2.626
16	3	3	24.5695	8.81	2.6455
17	2	2	24.225	8.7305	2.6515
18	3	3	24.9975	8.8435	2.6825
19	3	3	24.6895	8.8045	2.6965
20	1	1	24.6045	8.8145	2.693
21	2	2	25.13	8.9265	2.738
22	3	3	24.554	8.774	2.6805
23	3	3	24.8275	8.865	2.683
24	3	3	24.0255	8.776	2.6015
25	3	3	23.7005	8.6845	2.6025
26	3	3	24.452	8.7445	2.6715
27	3	3	24.597	8.766	2.6475
28	3	3	24.542	8.776	2.6515
29	1	1	24.8555	8.9035	2.6835
30	2	2	24.465	8.8545	2.629
31	1	1	24.6445	8.8405	2.6685
32	3	3	24.2385	8.754	2.682
33	3	3	24.762	8.8615	2.7245
34	3	3	24.893	8.901	2.69
35	3	3	24.667	8.868	2.7005
36	3	3	24.346	8.784	2.606
37	3	3	24.523	8.7585	2.6535
38	2	2	24.1525	8.714	2.607
39	1	1	24.2445	8.7615	2.648
40	2	2	24.3465	8.82	2.652
41	1	1	24.7645	8.8645	2.6695
42	2	2	25.1125	8.911	2.6655
43	3	3	24.2945	8.8525	2.6605
44	2	2	23.834	8.779	2.674
45	2	2	24.168	8.905	2.7315
46	3	3	24.447	8.8495	2.6605
47	3	3	23.086	8.7025	2.629
48	1	1	23.4085	8.6215	2.6305
49	3	3	24.172	8.803	2.6115
50	3	3	23.9345	8.6995	2.6325
51	1	1	24.448	8.794	2.625
52	1	1	25.049	8.8765	2.6555
53	2	2	24.5385	8.937	2.6515
54	3	3	24.3925	8.9315	2.6565
55	2	2	24.471	8.8835	2.669
56	3	3	24.979	8.9865	2.708
57	3	3	24.464	8.9245	2.6375
58	1	1	23.838	8.736	2.655
59	3	3	24.372	8.7985	2.71
60	1	1	23.8375	8.681	2.643
61	3	3	24.507	8.7935	2.628
62	3	3	24.239	8.7355	2.6665
63	2	2	23.912	8.777	2.646
64	3	3	24.261	8.806	2.6405
65	3	3	24.8105	8.913	2.703
66	2	2	24.42	8.898	2.664
67	3	3	24.465	8.8395	2.6515
68	2	2	24.9865	8.873	2.7165
69	2	2	26.008	8.9675	2.7675
70	1	1	23.2635	8.233	2.8005
71	2	2	24.6685	8.808	2.6965
72	1	1	25.063	8.802	2.763
73	2	2	25.041	8.881	2.6575
74	3	3	24.481	8.7485	2.6565
75	1	1	24.3525	8.695	2.676
76	2	2	25.3115	8.9665	2.716
77	1	1	25.6175	8.8975	2.7575
78	2	2	25.77	8.961	2.749
79	3	3	25.524	9.001	2.751
80	2	2	25.652	9.0765	2.7275
81	3	3	25.37	8.8795	2.7475
82	1	1	24.843	8.8405	2.696
83	2	2	24.3	8.7565	2.6775
84	1	1	25.4145	8.814	2.734
85	3	3	25.5335	8.95	2.7235
86	3	3	25.6405	8.8835	2.715
87	2	2	25.227	8.8575	2.701
88	3	3	25.2905	8.9045	2.6855
89	3	3	25.0765	8.9	2.6765
90	2	2	25.1965	8.92	2.6915
91	2	2	25.061	8.9185	2.7145
92	3	3	25.2625	8.9765	2.7415
93	1	1	25.43	9.023	2.719
94	3	3	25.2855	8.8825	2.698
95	1	1	24.667	8.824	2.632
96	3	3	25.284	8.83	2.682
97	3	3	25.0835	8.82	2.714
98	1	1	25.213	8.857	2.7045
99	1	1	25.5285	9.0055	2.702
100	1	1	24.626	8.987	2.71
101	3	3	26.143	9.064	2.751
102	3	3	24.712	8.894	2.693
103	2	2	24.896	9.0565	2.657
104	3	3	24.8635	9.021	2.6645
105	3	3	24.5745	8.846	2.6505
106	2	2	25.1485	8.936	2.69
107	3	3	24.757	8.907	2.6905
108	2	2	25.126	8.9185	2.6835
109	3	3	24.6675	8.858	2.6895
110	1	1	25.677	8.9585	2.683
111	3	3	25.7155	8.9245	2.685
112	2	2	25.093	8.939	2.699
113	3	3	24.7665	8.9375	2.6855
114	1	1	24.927	8.9345	2.683
115	1	1	25.315	8.937	2.6765
116	3	3	25.1205	8.8655	2.721
117	2	2	25.632	9.026	2.688
118	3	3	24.686	8.8275	2.6415
119	3	3	25.1735	8.9655	2.6655
120	3	3	24.8865	8.828	2.653
121	2	2	24.689	8.9535	2.6785
122	1	1	24.8245	8.958	2.655
123	1	1	25.406	9.0015	2.685
124	2	2	24.5905	8.8515	2.6445
125	3	3	23.8495	8.8735	2.6455
126	1	1	23.9485	8.889	2.6765
127	1	1	24.948	8.956	2.6745
128	1	1	25.43	8.9755	2.639
129	3	3	25.6185	8.994	2.705
130	2	2	25.25	8.902	2.662
131	3	3	23.5225	8.766	2.63
132	3	3	25.388	9.0215	2.6855
133	3	3	25.689	8.9855	2.6585
134	3	3	24.4225	8.8115	2.681
135	1	1	25.011	8.849	2.692
136	1	1	24.786	8.859	2.6715
137	2	2	24.406	8.951	2.6595
138	3	3	24.8675	8.941	2.673
139	3	3	24.3395	8.7765	2.636
140	3	3	24.5415	8.759	2.647
141	3	3	24.7655	8.768	2.6795
142	3	3	24.4475	8.7135	2.6705
143	1	1	25.1065	8.7745	2.6845
144	1	1	24.1115	8.702	2.6735
145	3	3	23.944	8.7345	2.6555
146	3	3	24.3905	8.871	2.685
147	3	3	24.1765	8.8495	2.6575
148	3	3	23.6815	8.768	2.696
149	1	1	23.922	8.697	2.6825
150	1	1	23.804	8.713	2.635
151	1	1	24.0465	8.673	2.6295
152	3	3	23.909	8.663	2.6025
153	2	2	23.809	8.7595	2.689
154	1	1	25.13	8.837	2.6135
155	1	1	25.4565	8.846	2.702
156	2	2	25.525	8.964	2.7255
157	3	3	25.401	8.995	2.6885
158	1	1	24.2915	8.8995	2.6985
159	3	3	24.801	8.8975	2.6585
160	3	3	25.3695	9.003	2.71
161	2	2	24.7595	8.814	2.66
162	1	1	25.515	8.9085	2.6845
163	1	1	24.8925	8.762	2.6495
164	1	1	24.9025	8.7945	2.634
165	1	1	25.4285	8.9405	2.692
166	2	2	25.479	9.0325	2.731
167	1	1	24.9845	8.877	2.714
168	2	2	23.7855	8.8665	2.608
169	2	2	25.0115	9.032	2.704
170	2	2	24.6315	8.948	2.645
171	1	1	24.8625	8.9185	2.6945
172	1	1	25.419	8.968	2.718
173	3	3	24.4775	8.8615	2.6155
174	2	2	24.6005	8.857	2.5975
175	1	1	24.7265	8.7665	2.658
176	1	1	25.505	8.8645	2.674
177	3	3	24.7995	8.8935	2.6605
178	2	2	25.3195	8.8865	2.7045
179	3	3	24.653	8.9435	2.6535
180	3	3	24.134	8.935	2.645
181	1	1	24.821	8.9975	2.674
182	1	1	25.0055	8.9755	2.69
183	2	2	24.411	8.8925	2.669
184	3	3	24.917	8.8565	2.712
185	3	3	23.7825	8.6855	2.6135
186	3	3	23.895	8.642	2.589
187	3	3	25.0745	8.853	2.68
188	2	2	24.5695	8.789	2.604
189	1	1	23.802	8.658	2.597
190	3	3	24.464	8.7665	2.6675
191	2	2	24.693	8.907	2.675
192	3	3	24.6055	8.936	2.67
193	3	3	24.572	8.86	2.6675
194	1	1	24.0075	8.827	2.6305
195	3	3	24.6445	8.9145	2.696
196	1	1	24.4815	8.7805	2.623
197	3	3	24.158	8.758	2.608
198	1	1	23.8715	8.687	2.6085
199	3	3	24.961	8.8765	2.683
200	3	3	24.9585	8.8815	2.656
201	1	1	24.445	8.834	2.642
202	3	3	25.1055	8.893	2.671
203	2	2	24.889	8.907	2.655
204	1	1	24.45	8.8635	2.6535
205	3	3	23.7665	8.8845	2.646
206	3	3	24.321	8.9475	2.663
207	1	1	24.7105	8.8735	2.7045
208	3	3	24.1515	8.846	2.582
209	3	3	24.8655	8.8495	2.665
210	3	3	24.9715	8.8555	2.6515
211	1	1	24.9365	8.8385	2.6555
212	3	3	25.3065	8.849	2.6655
213	1	1	24.965	8.855	2.65
214	3	3	24.323	8.847	2.673
215	3	3	24.801	8.915	2.654
216	3	3	24.052	8.8225	2.6165
217	3	3	25.1205	8.923	2.731
218	1	1	24.31	8.7625	2.709
219	3	3	24.881	8.8175	2.7395
220	1	1	24.4885	8.8075	2.6235
221	1	1	24.5405	8.7605	2.602
222	3	3	24.014	8.695	2.6025
223	3	3	24.506	8.7475	2.6045
224	2	2	24.9455	8.883	2.6525
225	3	3	24.384	8.842	2.645
226	1	1	25.4335	8.8765	2.6525
227	1	1	24.432	8.751	2.643
228	1	1	24.7795	8.8255	2.662
229	2	2	24.8895	8.8485	2.6835
230	1	1	24.99	8.8445	2.656
231	3	3	24.688	8.8255	2.656
232	3	3	24.8455	8.794	2.6385
233	2	2	24.3025	8.6985	2.6605
234	1	1	24.4535	8.746	2.637
235	3	3	25.005	8.9015	2.6715
236	3	3	24.5805	8.8995	2.6895
237	3	3	24.594	8.861	2.6245
238	2	2	24.8585	8.8965	2.6615
239	3	3	25.5435	8.994	2.67
240	1	1	24.6885	8.7675	2.67
241	2	2	24.699	8.9055	2.6915
242	3	3	25.1915	8.947	2.665
243	2	2	24.6135	8.803	2.617
244	2	2	24.8225	8.787	2.6905
245	3	3	24.3495	8.78	2.642
246	1	1	24.909	8.876	2.6695
247	2	2	24.8915	8.875	2.652
248	3	3	24.8635	8.823	2.695
249	3	3	25.3925	8.8645	2.6445
250	3	3	24.6715	8.8295	2.6485
251	2	2	24.337	8.816	2.6265
252	3	3	25.1605	8.8265	2.6535
253	1	1	24.69	8.7875	2.6295
254	3	3	24.139	8.654	2.6485
255	3	3	24.5895	8.7775	2.664
256	3	3	24.54	8.8035	2.6195
257	3	3	24.5865	8.7575	2.6295
258	2	2	24.7745	8.8035	2.659
259	3	3	24.924	8.869	2.613
260	1	1	23.918	8.675	2.582
261	2	2	23.854	8.6745	2.538
262	2	2	24.261	8.938	2.6455
263	3	3	24.0735	8.8015	2.6415
264	1	1	24.592	8.834	2.6345
265	1	1	23.715	8.7175	2.5775
266	1	1	23.7885	8.6855	2.619
267	2	2	23.879	8.826	2.581
268	3	3	24.161	8.7845	2.6235
269	2	2	23.968	8.7875	2.5955
270	2	2	24.1815	8.7625	2.591
271	3	3	24.6635	8.8725	2.6235
272	3	3	25.193	8.944	2.657
273	2	2	24.9075	8.8415	2.691
274	3	3	24.71	8.773	2.6695
275	2	2	24.2005	8.823	2.6455
276	1	1	24.5195	8.8185	2.653
277	2	2	23.639	8.739	2.5735
278	2	2	23.7415	8.6475	2.613
279	2	2	24.649	8.891	2.5695
280	2	2	24.72	8.868	2.6455
281	3	3	24.6935	8.9195	2.636
282	3	3	25.1945	8.9495	2.6835
283	3	3	24.7065	8.9605	2.631
284	3	3	25.035	8.9835	2.6695
285	3	3	25.292	8.907	2.6815
286	1	1	25.6895	9.005	2.7185
287	3	3	25.456	8.9145	2.639
288	3	3	24.4485	8.896	2.5745
289	3	3	24.339	8.8675	2.6115
290	3	3	24.589	8.784	2.635
291	3	3	23.783	8.7155	2.6025
292	3	3	24.5095	8.7945	2.6405
293	3	3	25.297	8.92	2.668
294	3	3	25.3035	8.8885	2.684
295	2	2	25.0375	8.8295	2.683
296	3	3	25.0765	8.8585	2.679
297	3	3	24.954	8.856	2.617
298	2	2	24.61	8.802	2.621
299	2	2	25.014	8.8705	2.6675
300	2	2	25.415	8.905	2.6695
301	3	3	24.8475	8.8255	2.639
302	2	2	24.655	8.891	2.6365
303	1	1	25.4165	8.8515	2.689
304	1	1	25.1175	8.79	2.6785
305	2	2	25.014	8.858	2.66
306	3	3	25.7705	8.884	2.678
307	1	1	25.987	8.917	2.7
308	2	2	25.3975	8.8205	2.6835
309	2	2	24.6265	8.88	2.6595
310	2	2	24.955	8.877	2.628
311	1	1	25.023	8.8475	2.6455
312	1	1	25.2265	8.8235	2.6275
313	2	2	25.318	8.9385	2.6325
314	3	3	25.6755	8.9595	2.6795
315	1	1	25.472	8.8875	2.6795
316	1	1	25.0065	8.883	2.652
317	1	1	25.3285	8.832	2.6885
318	1	1	25.5635	8.978	2.639
319	1	1	24.435	8.717	2.6825
320	3	3	23.814	8.7135	2.62
321	3	3	23.5055	8.643	2.643
322	3	3	24.0925	8.739	2.581
323	1	1	23.531	8.641	2.606
324	3	3	23.7985	8.6325	2.6015
325	3	3	23.2865	8.532	2.5905
326	3	3	24.045	8.643	2.6185
327	3	3	24.8775	8.7595	2.706
328	3	3	25.024	8.811	2.658
329	3	3	24.851	8.7655	2.6925
330	2	2	24.508	8.7755	2.669
331	1	1	24.1285	8.6785	2.643
332	2	2	23.9985	8.731	2.65
333	3	3	23.8595	8.7155	2.628
334	2	2	24.7245	8.896	2.629
335	3	3	24.1055	8.723	2.6155
336	1	1	23.872	8.7255	2.5945
337	1	1	24.6425	8.8115	2.6395
338	1	1	25.257	8.891	2.6735
339	3	3	26.095	9.0505	2.713
340	2	2	25.525	8.9695	2.6755
341	3	3	25.844	8.9715	2.708
342	3	3	24.9205	8.8905	2.6375
343	1	1	24.4185	8.807	2.65

## Sheet: ZC9
Genotype and phenotype data for ZC9
1, Teqing homozygous genotype at the corresponding marker
2, IRBB52 homozygous genotype at the corresponding marker
3, Heterozygous genotype at the corresponding marker
0, Missing data
	Chr. 1	Chr. 9	Chr. 9	Chr. 9	Chr. 9	Chr. 10	Chr. 10	Chr. 10	Chr. 10	Chr. 11	Chr. 11	Chr. 11	Replication 1				Replication 2
Line No.	RM12210	RM23662	RM5688	RM219	RM1896	RM6704	RM6100	RM1108	RM3773	RM1233	RM224	RM5926	1000-grain weight	Grain length	Grain width		1000-grain weight	Grain length	Grain width
1	3	2	2	2	3	2	2	2	2	3	3	3	22.754	8.308	2.6265		22.774	8.3545	2.6325
2	1	2	2	2	2	2	3	3	3	3	3	3	22.21	8.2435	2.609		22.4275	8.267	2.6105
3	3	3	3	1	1	3	3	3	3	1	1	1	22.5325	8.3105	2.613		22.6075	8.3315	2.6335
4	3	3	3	3	3	1	1	1	1	2	2	2	22.192	8.3455	2.596		22.544	8.392	2.5935
5	3	3	3	3	2	2	2	2	2	3	1	1	22.6145	8.3455	2.6215		22.687	8.3985	2.6045
6	2	3	3	3	3	3	3	3	3	2	2	2	22.1155	8.282	2.5855		22.8515	8.448	2.62
7	1	3	3	3	3	2	2	2	2	2	2	2	22.05	8.221	2.5945		22.295	8.332	2.611
8	1	3	3	3	3	3	3	3	2	2	2	2	22.043	8.1835	2.5845		22.462	8.2995	2.621
9	1	1	1	1	1	1	3	3	3	1	1	1	22.5185	8.239	2.654		23.108	8.3505	2.6685
10	1	2	2	3	3	1	1	1	1	3	3	3	22.408	8.203	2.6325		22.549	8.3	2.641
11	1	3	3	3	3	3	3	3	3	1	1	1	22.129	8.1825	2.5975		23.05	8.377	2.6795
12	3	2	2	3	3	3	3	3	3	3	3	3	22.2505	8.27	2.5945		22.69	8.358	2.617
13	3	2	2	2	2	1	1	1	1	2	2	2	22.4725	8.2785	2.5875		23.0175	8.363	2.63
14	1	3	3	3	3	3	2	2	2	2	2	2	22.9775	8.3925	2.645		23.066	8.4095	2.628
15	3	3	3	3	3	3	3	3	3	3	3	3	22.5075	8.266	2.6055		22.816	8.3295	2.632
16	1	2	2	3	3	2	2	2	2	1	1	1	22.4955	8.279	2.626		22.52	8.2815	2.6165
17	2	2	3	3	3	1	3	3	2	2	2	2	22.605	8.3935	2.59		23.1335	8.453	2.629
18	2	1	1	1	1	3	3	3	3	3	3	3	22.3655	8.357	2.6065		22.4765	8.383	2.608
19	3	3	3	3	3	3	2	2	2	3	3	3	22.3	8.314	2.626		22.676	8.395	2.613
20	3	2	2	3	3	3	3	3	3	3	3	3	22.173	8.3115	2.5905		22.681	8.365	2.6305
21	3	2	2	3	3	2	2	2	2	2	2	2	22.4105	8.3455	2.5945		22.7435	8.4065	2.593
22	2	1	1	1	1	3	3	3	3	2	2	3	22.1365	8.358	2.559		22.5565	8.389	2.5805
23	3	3	3	3	3	3	2	2	2	2	2	2	22.521	8.32	2.5765		22.5765	8.35	2.608
24	3	1	1	1	1	3	3	3	3	2	2	2	21.816	8.2695	2.5755		22.0405	8.2605	2.5985
25	2	2	2	2	2	1	1	1	1	3	3	3	22.9135	8.382	2.6145		22.899	8.3805	2.6345
26	3	3	3	1	1	2	2	2	3	1	1	3	22.205	8.3355	2.586		23.0195	8.402	2.676
27	1	3	3	3	3	3	3	3	3	3	3	3	21.8815	8.279	2.574		22.477	8.364	2.6075
28	1	1	1	1	3	1	3	3	3	2	2	2	22.0655	8.2845	2.595		22.4315	8.3195	2.6235
29	3	2	2	2	2	2	3	3	3	3	3	3	22.459	8.285	2.596		23.0325	8.4175	2.6325
30	2	1	1	1	1	3	3	3	3	2	2	2	21.914	8.313	2.575		22.4305	8.395	2.585
31	1	1	1	1	1	3	3	3	1	2	2	2	21.8975	8.2395	2.593		22.5855	8.298	2.6325
32	3	1	1	1	1	3	3	3	3	3	3	3	22.678	8.36	2.6365		23.112	8.4005	2.652
33	3	2	2	2	2	3	3	3	3	3	3	3	22.553	8.3125	2.6245		23.2465	8.346	2.662
34	1	3	3	3	2	2	2	2	3	2	2	2	22.4755	8.339	2.605		23.222	8.383	2.651
35	1	3	3	3	1	3	3	3	3	2	2	2	22.595	8.326	2.617		22.891	8.426	2.6245
36	3	2	2	2	2	1	1	1	1	3	3	3	22.4095	8.3275	2.618		23.0665	8.375	2.637
37	2	3	3	3	3	3	3	3	3	1	1	1	22.338	8.3835	2.616		22.8405	8.403	2.6285
38	1	3	3	3	3	2	3	3	3	3	3	3	21.986	8.253	2.5985		22.525	8.322	2.6005
39	1	3	3	3	3	2	2	3	3	3	3	3	22.2805	8.301	2.605		22.669	8.334	2.6135
40	2	1	1	1	1	3	3	3	3	3	3	3	21.974	8.327	2.5715		22.6585	8.4305	2.5985
41	3	3	3	3	2	2	3	3	3	2	2	2	22.0505	8.2405	2.5695		22.246	8.2755	2.606
42	2	3	3	3	1	1	1	1	1	2	2	2	22.0605	8.3255	2.576		22.178	8.3135	2.588
43	2	3	3	2	2	2	2	2	2	2	2	2	22.6415	8.4725	2.5865		22.9205	8.4555	2.5935
44	2	3	3	3	3	3	3	3	3	3	3	3	22.7795	8.407	2.6265		22.5575	8.3745	2.611
45	3	2	2	2	2	3	3	3	3	3	3	3	22.6885	8.3205	2.6275		22.681	8.319	2.616
46	3	3	3	3	3	3	3	3	3	2	2	2	22.8385	8.3705	2.63		22.564	8.345	2.6075
47	3	2	2	2	2	3	3	3	3	2	2	2	23.134	8.3635	2.6505		22.56	8.2785	2.6105
48	3	3	3	3	3	3	2	2	2	2	2	2	22.642	8.3155	2.588		22.2105	8.35	2.598
49	3	3	3	3	3	2	2	2	2	1	1	1	22.518	8.3205	2.623		22.8105	8.391	2.6415
50	3	3	3	3	3	3	2	2	2	3	3	3	22.531	8.3055	2.623		22.341	8.369	2.584
51	3	1	1	1	1	3	3	3	3	1	1	1	22.426	8.272	2.5865		22.5205	8.3205	2.623
52	3	2	2	3	3	3	3	3	3	3	3	3	22.192	8.2955	2.5995		22.385	8.3395	2.6205
53	3	3	3	3	2	3	3	3	3	3	3	3	22.256	8.265	2.611		23.017	8.3465	2.6455
54	3	3	3	3	3	3	3	3	3	3	3	3	22.379	8.267	2.6305		22.5135	8.303	2.6125
55	1	3	3	3	3	2	2	2	3	3	3	3	22.4075	8.2255	2.6155		22.5175	8.3215	2.6415
56	1	3	3	3	1	0	3	3	2	3	0	0	22.3305	8.238	2.597		22.744	8.326	2.6385
57	3	3	3	3	3	1	1	1	1	1	1	1	22.64	8.217	2.6395		22.44	8.303	2.6405
58	3	1	1	1	1	1	1	1	1	2	2	2	21.561	8.156	2.575		22.4645	8.346	2.593
59	3	3	3	3	3	1	1	1	1	1	1	1	22.0575	8.235	2.6225		22.5845	8.287	2.6265
60	1	2	2	2	2	2	2	2	2	1	1	1	22.4395	8.287	2.638		22.755	8.308	2.6475
61	1	3	3	3	3	2	2	2	2	2	2	3	22.288	8.2925	2.6075		22.384	8.29	2.6
62	3	3	3	3	3	3	3	3	3	3	3	3	22.2925	8.253	2.632		22.528	8.298	2.6255
63	3	3	3	3	3	3	3	3	3	2	2	2	22.128	8.2845	2.6155		22.6295	8.357	2.632
64	3	2	2	2	2	2	2	2	3	2	2	2	22.16	8.2885	2.5905		22.6035	8.3315	2.615
65	3	1	1	1	1	2	2	2	2	3	3	3	22.427	8.2755	2.6205		22.449	8.3465	2.6215
66	1	3	3	3	3	2	2	2	2	3	3	3	22.242	8.2955	2.6285		22.532	8.302	2.626
67	3	3	3	3	3	3	3	3	3	2	2	2	22.2025	8.2735	2.583		22.8755	8.4065	2.6165
68	2	2	2	2	2	3	3	3	3	3	3	3	22.832	8.3685	2.6475		23.1405	8.355	2.659
69	3	3	3	3	3	3	3	3	3	2	2	2	21.981	8.2645	2.5935		22.453	8.3465	2.6215
70	1	3	3	3	3	1	1	1	1	3	3	3	21.7915	8.171	2.599		22.2975	8.2295	2.6155
71	2	1	1	1	1	3	3	3	3	2	3	3	22.7125	8.3525	2.6265		22.739	8.3595	2.622
72	1	1	1	1	1	2	2	2	2	1	1	1	22.4915	8.2925	2.647		22.646	8.2935	2.643
73	1	2	2	2	2	2	2	2	2	2	2	2	22.628	8.3035	2.6365		22.693	8.2995	2.645
74	1	2	2	2	2	3	3	3	1	2	2	2	22.133	8.2465	2.611		22.662	8.333	2.6255
75	3	3	3	3	3	3	3	3	2	2	2	2	22.0085	8.2525	2.5665		22.599	8.362	2.5955
76	3	3	3	3	2	3	3	3	3	3	3	3	21.764	8.2665	2.583		21.974	8.322	2.582
77	1	3	3	3	3	2	2	2	2	3	3	3	22.1345	8.2965	2.614		22.944	8.3775	2.6315
78	2	1	1	1	1	3	3	3	3	3	3	3	22.2575	8.2675	2.616		23.089	8.409	2.644
79	3	2	2	2	2	1	1	1	1	1	1	1	22.6945	8.245	2.6445		23.1575	8.414	2.663
80	1	3	3	3	3	1	3	3	1	1	1	1	22.241	8.21	2.638		22.71	8.259	2.654
81	3	3	3	3	3	2	2	2	2	3	3	3	21.998	8.193	2.576		22.799	8.3495	2.6215
82	3	1	1	1	1	2	2	2	2	3	3	3	22.9475	8.3365	2.627		22.714	8.3405	2.6285
83	2	2	2	2	2	2	2	2	2	3	3	3	23.0155	8.3535	2.6455		23.095	8.3775	2.633
84	2	3	3	3	3	3	3	3	3	2	2	2	22.385	8.3315	2.603		22.3175	8.2925	2.5775
85	1	3	3	3	3	1	1	1	1	3	3	3	22.8775	8.3075	2.6355		22.4465	8.2395	2.6095
86	3	2	2	2	2	3	3	3	3	2	2	2	22.4555	8.272	2.6105		22.583	8.353	2.629
87	1	3	3	3	3	1	1	1	1	3	3	3	22.35	8.213	2.6295		22.5295	8.2275	2.6035
88	2	2	2	3	1	2	2	2	2	3	3	3	22.48	8.317	2.6025		22.9815	8.4015	2.6275
89	3	3	3	3	3	3	3	3	3	1	1	1	22.753	8.333	2.659		22.931	8.35	2.6365
90	2	3	3	3	3	3	3	3	3	2	2	2	22.2815	8.2635	2.602		22.3355	8.3345	2.6035
91	3	1	1	1	3	1	3	3	3	2	2	2	22.2545	8.2695	2.592		22.473	8.2975	2.6195
92	3	1	1	3	3	3	3	3	3	1	1	1	22.067	8.2575	2.6035		22.672	8.2735	2.6265
93	2	2	2	2	3	3	3	3	3	3	3	3	22.044	8.2765	2.566		23.804	8.5235	2.664
94	1	3	1	1	1	3	3	3	3	1	1	1	22.2485	8.204	2.62		22.593	8.237	2.633
95	3	2	2	2	3	3	3	3	3	1	1	1	22.571	8.285	2.613		23.0965	8.3665	2.6415
96	2	2	2	2	2	3	3	3	3	2	2	2	21.7955	8.271	2.5645		22.791	8.322	2.63
97	3	2	2	2	2	3	3	3	3	2	2	2	22.2735	8.272	2.577		22.7025	8.3495	2.591
98	3	3	3	3	3	2	2	2	2	1	1	1	22.4315	8.3075	2.5885		22.885	8.3645	2.657
99	2	1	1	1	3	2	2	2	2	2	2	2	22.0005	8.305	2.571		22.5205	8.381	2.592
100	2	1	1	1	1	3	3	3	3	3	3	3	22.372	8.3305	2.62		22.6715	8.324	2.6165
101	2	3	3	3	3	1	1	1	1	3	3	3	22.3765	8.2315	2.617		22.7605	8.3695	2.6255
102	1	1	1	1	1	3	3	3	3	1	1	1	22.225	8.199	2.642		22.673	8.3145	2.6385
103	1	1	1	1	1	2	2	2	2	3	3	3	22.0415	8.231	2.5825		22.734	8.3195	2.604
104	3	1	1	1	3	1	1	1	1	3	3	3	21.976	8.227	2.6055		22.704	8.369	2.6485
105	1	3	3	3	3	2	2	2	2	3	3	3	22.692	8.2565	2.671		23.662	8.4345	2.6685
106	1	1	1	1	1	3	3	3	3	3	3	3	22.087	8.204	2.6065		22.775	8.364	2.629
107	1	1	1	1	1	1	1	1	1	1	1	3	22.134	8.211	2.6315		22.6945	8.238	2.6465
108	3	3	3	3	3	3	3	3	3	3	3	3	21.979	8.2205	2.572		23.024	8.429	2.6615
109	3	1	1	1	1	3	3	3	3	1	1	1	22.234	8.3035	2.617		22.762	8.271	2.6335
110	1	3	3	3	3	3	3	3	3	1	1	1	22.25	8.28	2.609		23.0095	8.3305	2.645
111	1	2	2	2	2	1	1	1	1	1	1	1	22.7945	8.2425	2.6695		22.779	8.244	2.6535
112	2	3	3	3	3	3	3	3	3	1	1	1	22.851	8.336	2.622		22.4935	8.3435	2.6145
113	3	2	2	2	2	2	2	2	2	2	2	2	22.104	8.212	2.5825		23.043	8.577	2.578
114	1	3	3	3	3	2	2	2	2	1	1	1	22.165	8.217	2.609		22.953	8.286	2.6395
115	1	1	1	1	1	2	2	2	2	3	3	3	22.192	8.275	2.607		22.8405	8.36	2.639
116	1	3	3	3	3	1	1	1	1	2	2	3	22.148	8.2495	2.6225		22.5275	8.3065	2.627
117	3	2	2	2	3	2	3	3	3	3	3	3	22.9715	8.3285	2.6585		22.636	8.3345	2.613
118	3	3	3	3	3	3	3	3	3	1	1	1	23.073	8.328	2.6605		22.9105	8.3135	2.6645
119	3	3	3	3	3	3	3	3	3	3	3	3	22.4555	8.31	2.622		22.651	8.3095	2.6255
120	3	3	3	2	2	1	1	1	1	3	3	3	22.841	8.317	2.6475		22.545	8.289	2.6145
121	3	1	1	1	1	3	3	1	1	1	1	1	22.4455	8.2455	2.623		22.6195	8.3235	2.649
122	3	3	3	3	3	3	3	3	1	3	3	3	22.273	8.2125	2.575		22.5945	8.3135	2.6525
123	3	1	1	1	3	1	3	3	3	3	3	3	22.7395	8.322	2.6125		22.2815	8.3165	2.584
124	3	1	1	1	1	2	2	2	2	1	1	1	22.0625	8.2205	2.599		22.634	8.286	2.6415
125	3	3	3	3	3	1	1	1	1	3	3	3	22.524	8.279	2.6195		22.349	8.267	2.611
126	1	2	2	2	2	3	3	3	3	3	3	3	23.368	8.3815	2.6705		22.468	8.2385	2.644
127	3	3	3	3	3	3	3	3	3	3	3	3	22.31	8.319	2.6015		22.7445	8.326	2.628
128	1	3	3	3	3	2	2	2	2	3	3	3	23.1825	8.348	2.6645		22.9585	8.329	2.649
129	2	3	3	3	3	2	2	2	2	1	1	1	22.6735	8.3725	2.599		23.261	8.4625	2.6515
130	3	2	2	2	2	1	1	1	1	3	3	3	23.5245	8.3345	2.684		23.07	8.3795	2.6755
131	1	2	2	2	2	2	2	2	2	3	3	3	22.667	8.269	2.6005		23	8.2915	2.667
132	1	1	1	1	1	3	3	3	3	2	3	3	22.9575	8.3275	2.6335		23.006	8.3865	2.631
133	3	1	1	1	1	1	1	1	1	3	3	3	22.386	8.247	2.6495		22.4625	8.2705	2.6325
134	2	3	3	3	3	3	3	3	3	2	2	2	22.662	8.362	2.611		22.633	8.397	2.615
135	2	2	2	2	2	2	2	3	3	3	3	3	22.581	8.4	2.5995		22.7985	8.396	2.604
136	3	3	3	3	3	2	2	2	2	2	2	2	23.0095	8.4105	2.6185		22.6555	8.3945	2.5955
137	1	1	1	1	1	1	1	1	1	3	3	3	22.068	8.2065	2.5985		22.453	8.2465	2.6295
138	3	1	1	1	1	3	3	3	3	1	1	1	22.747	8.2635	2.641		23.194	8.385	2.675
139	3	3	3	3	3	3	3	3	3	3	3	3	22.518	8.266	2.612		22.6315	8.3495	2.631
140	3	1	1	1	1	3	3	3	3	1	1	1	22.5535	8.2895	2.627		22.6035	8.3935	2.6245
141	3	2	2	2	2	3	3	3	1	3	3	3	22.3625	8.2245	2.6045		22.7025	8.3325	2.628
142	3	3	3	3	3	1	1	1	1	2	2	2	22.8385	8.283	2.6495		22.7235	8.367	2.629
143	1	2	2	2	2	2	3	1	1	3	3	3	22.2805	8.157	2.6105		22.7195	8.315	2.6365
144	3	2	2	2	3	3	3	3	3	3	3	3	22.788	8.2915	2.616		22.967	8.408	2.651
145	3	3	3	3	3	3	3	3	3	1	1	1	23.0715	8.333	2.6395		22.4965	8.308	2.6325
146	3	1	1	1	1	2	2	2	2	3	3	3	21.9345	8.242	2.5845		22.581	8.345	2.6195
147	2	1	1	1	1	1	1	1	1	2	2	2	21.346	8.2175	2.5355		21.7885	8.295	2.5645
148	3	3	3	3	3	2	2	2	2	2	2	2	22.4115	8.307	2.587		22.408	8.2945	2.604
149	2	3	3	3	3	3	3	3	3	2	2	2	22.403	8.3225	2.5725		22.2495	8.3955	2.576
150	3	1	1	1	1	3	3	3	3	2	2	2	21.5115	8.265	2.535		22.115	8.306	2.5905
151	3	3	3	3	1	3	1	1	0	2	2	2	22.009	8.2445	2.5725		22.162	8.3015	2.5895
152	1	3	3	3	3	1	1	1	0	2	2	2	22.0555	8.211	2.581		22.067	8.3015	2.615
153	1	1	1	1	1	3	3	3	3	3	3	3	22.2225	8.236	2.6145		22.4305	8.3265	2.6615
154	2	3	3	3	1	3	3	3	3	3	3	3	22.776	8.322	2.6125		22.808	8.3985	2.62
155	1	2	2	2	2	2	2	2	2	2	2	2	22.0385	8.212	2.5825		22.3025	8.2865	2.6075
156	2	2	2	2	2	1	3	3	3	3	3	1	22.612	8.353	2.6045		23.129	8.4525	2.6525
157	3	1	1	1	1	3	3	3	3	2	2	2	22.024	8.3025	2.5685		22.152	8.3255	2.5925
158	1	3	3	3	3	1	3	3	3	1	1	1	22.711	8.2435	2.6305		23.2015	8.367	2.6705
159	3	1	1	1	1	2	2	2	2	3	2	2	22.2645	8.3185	2.6		22.3245	8.2995	2.6195
160	1	3	3	3	3	3	3	3	3	2	2	2	22.9045	8.3085	2.644		22.189	8.3205	2.615
161	3	3	3	3	3	1	1	0	3	3	3	3	22.9685	8.329	2.624		22.483	8.288	2.6245
162	3	2	2	2	2	2	2	2	2	3	3	3	22.6565	8.3035	2.621		22.674	8.3515	2.638
163	3	2	2	2	2	1	1	3	3	3	3	3	22.5885	8.2605	2.606		22.4595	8.301	2.635
164	3	3	3	3	3	3	3	3	1	3	3	3	21.9035	8.234	2.5905		22.244	8.309	2.638
165	3	3	3	3	3	1	1	1	1	3	3	3	22.4745	8.2705	2.621		22.348	8.3215	2.625
166	3	3	3	3	3	3	3	3	3	2	3	3	22.961	8.336	2.6285		22.359	8.2995	2.6065
167	1	3	3	3	3	3	3	3	2	3	3	3	22.482	8.1915	2.589		22.327	8.2825	2.617
168	3	2	2	2	2	2	2	2	2	1	1	1	22.5945	8.2785	2.62		22.6435	8.249	2.6275
169	3	3	3	3	3	3	1	1	1	3	3	3	22.501	8.303	2.5945		22.4805	8.3715	2.627
170	3	3	3	3	1	3	3	3	3	2	2	2	23.069	8.3885	2.6315		22.3025	8.461	2.6175
171	3	2	2	2	2	1	1	1	1	2	2	2	23.01	8.325	2.6555		21.9345	8.2285	2.5815
172	3	2	2	2	2	3	3	3	3	3	3	3	22.4885	8.287	2.612		22.508	8.276	2.6395
173	1	3	3	3	3	3	3	3	3	3	3	3	22.231	8.205	2.605		22.7295	8.316	2.6585
174	2	1	1	3	3	1	1	1	1	3	3	3	22.861	8.326	2.62		22.3365	8.3445	2.609
175	3	2	2	2	2	2	2	2	2	2	2	2	23.275	8.315	2.6385		22.191	8.255	2.62
176	3	1	1	1	1	1	1	1	1	3	3	3	22.7355	8.34	2.6355		22.426	8.324	2.6245
177	3	3	3	2	2	2	2	2	3	3	3	1	22.7385	8.337	2.6335		22.5665	8.3275	2.624
178	1	1	1	1	1	2	2	2	3	3	3	3	22.507	8.339	2.635		22.5885	8.2755	2.6455
179	1	1	1	3	3	3	3	3	3	3	3	3	22.613	8.291	2.631		22.409	8.29	2.6285
180	3	3	3	3	3	2	2	2	2	1	1	1	22.665	8.3505	2.63		22.544	8.3295	2.6455
181	3	3	3	3	1	1	1	1	1	3	3	3	22.561	8.274	2.6315		22.18	8.227	2.6075
182	3	3	3	3	3	3	3	3	3	3	3	3	21.9935	8.276	2.576		22.4565	8.2745	2.6145
183	3	3	3	3	3	2	2	2	2	2	2	1	22.15	8.2355	2.585		22.1295	8.2925	2.6165
184	3	3	3	3	3	2	2	2	2	3	3	3	22.659	8.3465	2.6		22.94	8.403	2.648
185	2	3	3	3	3	2	2	2	0	3	3	3	22.6735	8.432	2.609		22.435	8.38	2.605
186	2	2	2	3	3	3	3	3	1	3	3	3	22.1905	8.3095	2.5965		22.8125	8.397	2.629
187	3	2	2	2	2	1	1	1	1	3	3	3	23.144	8.3905	2.642		22.7965	8.3605	2.643
188	3	2	2	2	2	2	2	2	2	3	3	3	22.6935	8.3805	2.611		22.463	8.344	2.625
189	3	2	2	3	3	3	3	3	3	3	3	3	22.349	8.251	2.6045		22.2405	8.316	2.629
190	3	2	2	2	2	1	1	1	1	2	2	2	22.775	8.3025	2.5915		22.2195	8.2495	2.591
191	1	2	2	2	2	1	3	3	3	2	1	1	23.3155	8.268	2.6735		22.8265	8.335	2.6635
192	1	2	2	2	2	2	2	2	2	3	3	3	22.5475	8.25	2.6285		22.6	8.3135	2.627
193	3	1	1	2	2	2	2	2	2	2	2	2	22.5795	8.321	2.589		22.469	8.326	2.603
194	3	2	2	2	1	2	2	2	2	2	2	2	22.1755	8.318	2.599		22.4855	8.3545	2.615
195	1	2	2	2	2	1	1	1	3	1	1	3	22.46	8.228	2.6135		22.775	8.281	2.6545
196	1	1	1	1	1	2	2	2	2	1	1	1	22.963	8.359	2.656		22.244	8.285	2.645
197	1	2	2	2	2	3	3	3	3	2	2	2	22.854	8.312	2.635		22.2835	8.298	2.618
198	1	3	3	2	1	1	3	3	3	3	3	3	22.701	8.3145	2.642		22.829	8.3775	2.669
199	3	2	2	2	2	3	3	3	3	3	3	3	23.305	8.3885	2.6565		23.1485	8.3675	2.6615
200	3	2	2	2	2	1	1	1	1	1	1	1	23.4065	8.3865	2.666		23.0285	8.3725	2.667
201	2	2	2	2	2	3	3	3	3	2	2	2	23.5725	8.4905	2.6465		22.602	8.4355	2.604
202	3	2	2	2	2	3	1	1	1	1	1	1	22.9645	8.341	2.6455		22.8135	8.307	2.636
203	1	2	2	2	2	1	1	1	1	3	3	3	23.081	8.3045	2.639		22.2335	8.203	2.6205

## Sheet: G11-1
Genotype and phenotype data for G11-1
1, Teqing homozygous genotype at the corresponding marker
2, IRBB52 homozygous genotype at the corresponding marker
3, Heterozygous genotype at the corresponding marker
			Replication 1			Replication 2
Line No.	RM25766	Te20811	1000-grain weight	Grain length	Grain width	1000-grain weight	Grain length	Grain width
1	1	1	21.9535	8.9735	2.536	22.7655	8.943	2.568
2	1	1	22.509	9.072	2.549	22.8	8.924	2.584
3	2	2	22.4905	8.9625	2.5345	22.676	8.9575	2.5775
4	2	2	22.141	8.9185	2.5185	22.7075	8.989	2.581
5	1	1	22.196	9.0185	2.5415	22.4485	8.9555	2.57
6	2	2	22.3275	9.014	2.5405	22.1005	8.886	2.5545
7	2	2	22.2855	9.051	2.538	23.011	9.01	2.597
8	1	1	22.2815	8.977	2.56	22.4335	8.9235	2.581
9	1	1	22.4375	9.041	2.567	22.4785	8.9715	2.5925
10	2	2	22.333	9.0055	2.5515	22.7305	9.051	2.577
11	2	2	22.782	9.0875	2.5675	23.0385	9.002	2.566
12	1	1	22.2415	8.958	2.537	22.5675	8.9115	2.5475
13	1	1	22.284	8.9765	2.552	22.8425	8.954	2.5935
14	2	2	22.751	9.049	2.5555	22.808	9.002	2.5875
15	1	1	22.3885	8.9915	2.5515	22.3005	8.938	2.5485
16	1	1	22.1775	8.9435	2.54	23.2685	9.006	2.597
17	2	2	22.221	8.934	2.548	22.9125	9.0345	2.5855
18	2	2	22.1865	8.988	2.551	22.7315	9.0095	2.5675
19	1	1	22.4175	9.0255	2.5755	23.0035	8.944	2.6085
20	2	2	22.256	8.9415	2.5265	22.627	8.968	2.5595
21	2	2	21.9635	8.914	2.554	22.44	8.9755	2.574
22	2	2	21.9185	8.9035	2.5425	22.5415	8.913	2.567
23	1	1	21.8	8.8885	2.5555	22.7905	8.9675	2.5815
24	1	1	22.1095	8.9445	2.543	22.4155	8.8715	2.566
25	2	2	21.6765	8.8845	2.529	22.583	8.9585	2.58
26	2	2	21.9965	8.9315	2.5665	22.4885	8.9195	2.601
27	1	1	21.923	8.8985	2.56	22.7365	8.9645	2.6115
28	1	1	21.68	8.9165	2.526	22.9305	9.044	2.5965
29	2	2	21.47	8.9465	2.5095	22.936	8.9765	2.5825
30	1	1	22.324	9.023	2.552	22.3745	8.921	2.5635
31	1	1	22.0735	8.9045	2.541	22.1945	8.875	2.5575
32	2	2	22.116	8.9105	2.5495	22.435	8.8595	2.572
33	2	2	22.0885	8.9315	2.5475	22.4415	8.954	2.568
34	1	1	21.9665	8.8965	2.5525	22.288	8.914	2.5625
35	1	1	22.5155	9.021	2.554	22.322	8.9185	2.573
36	2	2	22.155	8.9775	2.5365	22.7325	8.9465	2.5875
37	1	1	22.141	9.01	2.53	22.6685	8.9395	2.5905
38	2	2	22.287	9.019	2.5455	22.518	8.826	2.595
39	1	1	21.9945	8.9425	2.5495	22.728	8.943	2.564
40	2	2	22.038	8.995	2.534	22.871	9.0595	2.5765
41	2	2	22.0415	8.987	2.527	23.257	8.9965	2.5835
42	1	1	21.736	8.892	2.524	22.994	8.991	2.588
43	2	2	21.2535	8.8995	2.496	22.201	8.913	2.5875
44	1	1	21.6665	8.861	2.4995	22.4035	8.947	2.5695
45	2	2	21.8045	8.9095	2.525	22.9915	8.9585	2.5805
46	1	1	21.974	9.036	2.517	22.7695	9.0225	2.575
47	1	1	22.0975	8.994	2.5405	22.505	8.95	2.5645
48	2	2	21.2325	8.833	2.5175	22.494	8.941	2.5755
49	2	2	21.6605	8.911	2.5155	22.636	8.908	2.567
50	1	1	22.437	8.991	2.539	22.473	8.9635	2.5945
51	2	2	22.1945	8.9545	2.5605	22.3475	8.933	2.556
52	1	1	21.546	8.8485	2.5415	23.1995	8.8615	2.629
53	2	2	22.3055	8.974	2.5825	22.754	8.8965	2.594
54	2	2	21.888	8.9425	2.534	22.5995	8.928	2.576
55	1	1	21.876	8.917	2.54	23.033	8.931	2.599
56	2	2	21.7935	8.911	2.525	22.812	8.9735	2.588
57	1	1	21.305	8.8365	2.508	22.414	8.9385	2.5525
58	1	1	22.3845	8.993	2.545	22.6785	9.0215	2.542

## Sheet: G11-2
Genotype and phenotype data for G11-2
1, Teqing homozygous genotype at the corresponding marker
2, IRBB52 homozygous genotype at the corresponding marker
3, Heterozygous genotype at the corresponding marker
			Replication 1			Replication 2
Line No.	Te20863	Te20993	1000-grain weight	Grain length	Grain width	1000-grain weight	Grain length	Grain width
1	1	1	22.6185	9.031	2.5815	22.6905	9.049	2.5735
2	1	1	22.5475	9.0645	2.577	23.008	9.1335	2.585
3	1	1	22.3485	9.041	2.5815	22.471	9.051	2.58
4	2	2	22.068	8.971	2.557	22.054	8.9705	2.543
5	2	2	22.1805	8.9585	2.547	22.2225	8.9995	2.5715
6	1	1	22.4805	8.9775	2.555	22.3625	9.052	2.5505
7	1	1	22.694	9.0225	2.5695	22.237	9.0485	2.5395
8	2	2	22.4075	9.025	2.534	21.7335	8.948	2.5515
9	1	1	22.984	9.065	2.565	22.549	9.118	2.5455
10	1	1	23.091	9.092	2.603	22.851	9.05	2.575
11	1	1	22.4625	8.97	2.5765	22.136	8.961	2.5585
12	2	2	21.9035	8.8975	2.5665	22.279	8.9595	2.586
13	2	2	22.314	8.9535	2.5775	22.1105	9.0005	2.5305
14	1	1	22.3965	8.978	2.5855	22.781	9.0775	2.5995
15	2	2	21.5975	8.93	2.5485	21.672	8.9705	2.541
16	2	2	21.961	8.8555	2.564	22.191	8.9945	2.5875
17	1	1	22.1285	8.906	2.561	22.3185	9.0095	2.57
18	1	1	22.622	8.9695	2.5785	22.0115	8.955	2.562
19	2	2	22.0605	8.965	2.5525	21.8785	9.0035	2.5505
20	2	2	21.891	8.8715	2.5605	21.9845	9.0105	2.566
21	2	2	22.1095	8.932	2.5765	21.8715	8.961	2.532
22	1	1	22.5145	9.014	2.59	22.177	9.001	2.56
23	1	1	22.376	8.993	2.559	22.3985	9.0735	2.5625
24	1	1	22.278	8.9555	2.569	22.3105	9.0185	2.5725
25	1	1	22.5885	8.981	2.591	22.1375	9.0005	2.5565
26	2	2	21.6095	8.8875	2.5455	21.601	8.953	2.538
27	2	2	21.823	8.9065	2.5695	22.119	8.9905	2.5575
28	2	2	22.009	8.958	2.586	21.976	8.89	2.522
29	1	1	22.4495	8.9845	2.586	21.8355	8.8685	2.5035
30	2	2	22.889	8.9835	2.597	21.57	8.848	2.525
31	2	2	22.4855	8.9685	2.5865	21.978	8.9555	2.5515
32	1	1	22.391	9.014	2.578	22.099	8.973	2.5305
33	1	1	22.404	8.988	2.5925	22.766	9.0445	2.5825
34	2	2	22.2125	8.8875	2.5955	21.6575	8.864	2.5505
35	1	1	22.2145	8.909	2.552	22.241	8.979	2.56
36	1	1	22.3	8.971	2.5705	22.1685	9.0205	2.539
37	2	2	21.863	8.8425	2.5555	21.908	8.9605	2.5705
38	2	2	21.737	8.849	2.5525	22.1775	9.0095	2.6085
39	1	1	22.538	8.996	2.574	22.682	9.0025	2.5985
40	2	2	22.8675	9.04	2.599	22.127	9.017	2.592
41	1	1	22.1265	8.9515	2.5675	22.1095	8.985	2.5665
42	1	1	22.5235	8.98	2.558	22.393	9.0065	2.5695
43	2	2	21.9305	8.875	2.56	21.983	8.9785	2.543
44	2	2	22.2465	8.919	2.568	22.0545	9.012	2.56
45	2	2	22.507	9.0485	2.5605	22.2665	9.0665	2.5805
46	1	1	22.7905	9.0705	2.5705	22.343	9.034	2.531
47	1	1	22.6575	9.0225	2.5705	22.595	9.022	2.5605
48	2	2	21.9825	8.8995	2.574	21.7505	8.918	2.5145
49	1	1	22.7255	8.969	2.5805	22.639	9.075	2.5715
50	1	1	22.5915	8.998	2.5775	22.653	9.0605	2.5665
51	2	2	21.8565	8.866	2.5615	21.9895	9.0055	2.5495
52	2	2	21.665	8.8605	2.5525	22.0195	8.9655	2.566
53	1	1	22.427	8.9605	2.5675	22.327	9.028	2.552
54	1	1	22.368	8.925	2.564	22.5485	9.041	2.5665
55	2	2	22.0435	8.924	2.5525	21.972	8.9525	2.5615
56	2	2	22.1235	8.9315	2.5655	22.2595	8.938	2.5555
57	2	2	22.0075	8.929	2.554	22.0055	8.9025	2.57

## Sheet: G11-3
Genotype and phenotype data for G11-3
1, Teqing homozygous genotype at the corresponding marker
2, IRBB52 homozygous genotype at the corresponding marker
3, Heterozygous genotype at the corresponding marker
			Replication 1			Replication 2
Line No.	Te20863	RM228	1000-grain weight	Grain length	Grain width	1000-grain weight	Grain length	Grain width
1	2	2	22.4685	8.836	2.4605	21.7625	8.694	2.413
2	2	2	22.01	8.796	2.4525	21.825	8.7355	2.43
3	1	1	23.346	8.9515	2.5255	22.7705	8.911	2.473
4	2	2	22.134	8.839	2.4285	22.059	8.7995	2.4115
5	1	1	23.4155	8.951	2.487	22.2865	8.755	2.4135
6	2	2	22.3265	8.862	2.453	21.983	8.696	2.4345
7	1	1	23.2255	8.961	2.505	22.275	8.8025	2.4305
8	2	2	21.887	8.7925	2.3945	21.207	8.6235	2.386
9	2	2	22.201	8.7965	2.4475	21.9505	8.6945	2.426
10	1	1	23.02	8.9085	2.475	22.395	8.8015	2.4835
11	1	1	22.8795	8.9035	2.4975	22.3185	8.8015	2.4545
12	2	2	22.43	8.8715	2.465	22.061	8.778	2.417
13	2	2	22.1565	8.8695	2.4635	21.4495	8.734	2.402
14	2	2	21.9565	8.802	2.4645	21.692	8.7635	2.445
15	1	1	22.9395	8.898	2.4925	22.272	8.7575	2.443
16	2	2	22.463	8.8485	2.4505	21.979	8.744	2.4655
17	2	2	22.086	8.766	2.4665	21.4155	8.6635	2.3905
18	1	1	22.896	8.9295	2.509	22.5705	8.7935	2.4845
19	1	1	23.6905	8.9715	2.542	22.481	8.8155	2.462
20	2	2	22.689	8.8795	2.489	21.718	8.7685	2.42
21	2	2	22.714	8.899	2.4825	22.093	8.728	2.426
22	1	1	23.167	8.954	2.4935	22.6885	8.868	2.4565
23	1	1	23.5625	8.97	2.521	22.305	8.685	2.48
24	1	1	23.1245	8.9165	2.508	22.187	8.7425	2.4655
25	2	2	22.5365	8.857	2.4595	21.8345	8.7885	2.4295
26	2	2	22.7665	8.847	2.492	22.055	8.7605	2.435
27	1	1	23.033	8.916	2.494	22.398	8.816	2.461
28	2	2	22.2695	8.773	2.468	21.7315	8.7055	2.435
29	1	1	23.1705	8.8405	2.4995	22.503	8.863	2.4675
30	2	2	22.976	8.88	2.532	21.982	8.747	2.44
31	1	1	23.0905	8.8505	2.4965	22.19	8.7835	2.4655
32	1	1	23.6565	8.5905	2.5925	22.6025	8.803	2.495
33	1	1	23.121	8.8815	2.4785	22.5465	8.8405	2.465
34	2	2	22.634	8.8205	2.478	21.746	8.6895	2.436
35	1	1	23.6285	8.9715	2.54	22.124	8.7035	2.4555
36	2	2	22.0885	8.769	2.4655	21.403	8.713	2.4335
37	2	2	22.1675	8.698	2.4585	21.5905	8.6935	2.4295
38	1	1	22.8855	8.821	2.49	22.1635	8.7205	2.4465
39	1	1	23.2655	8.8885	2.5005	22.6585	8.7975	2.491
40	1	1	22.9545	8.864	2.479	21.9315	8.7095	2.4275
41	2	2	22.4695	8.787	2.48	21.449	8.7225	2.405
42	1	1	22.74	8.741	2.4685	22.709	8.842	2.5065
43	1	1	23.039	8.8765	2.4915	22.2995	8.796	2.4725
44	2	2	21.954	8.699	2.446	21.7585	8.8065	2.403
45	2	2	22.7495	8.8615	2.4835	21.6465	8.748	2.446
46	2	2	22.746	8.7525	2.506	22.204	8.7085	2.454
47	1	1	23.481	8.9415	2.524	22.271	8.829	2.46
48	1	1	23.463	8.923	2.5295	22.422	8.867	2.4705
49	2	2	23.0255	8.959	2.4795	21.5925	8.703	2.4075
50	2	2	22.733	8.7545	2.4725	21.5035	8.535	2.469
51	2	2	22.792	8.8385	2.466	21.3695	8.7245	2.4195
52	1	1	23.616	8.944	2.5425	22.1115	8.8325	2.463
53	1	1	23.246	8.9075	2.503	22.582	8.8475	2.49
54	2	2	22.1725	8.768	2.446	21.7445	8.803	2.4215
55	2	2	22.143	8.735	2.4425	21.6655	8.6965	2.445
56	2	2	22.398	8.7435	2.4855	22.2775	8.813	2.4645
57	2	2	22.2195	8.794	2.4735	21.191	8.6415	2.415
58	1	1	23.045	8.797	2.474	22.846	8.8275	2.5125
59	2	2	22.09	8.7925	2.4235	21.746	8.709	2.425
60	2	2	22.2075	8.7085	2.4585	21.608	8.7045	2.421
61	1	1	22.77	8.869	2.479	22.664	8.853	2.5045
62	1	1	22.728	8.814	2.455	22.696	8.8995	2.451
63	1	1	22.622	8.7445	2.479	23.1115	8.864	2.4855
64	2	2	22.268	8.777	2.446	21.7565	8.7585	2.4645
65	2	2	22.422	8.856	2.4575	21.7395	8.773	2.418

[truncated: 2 more sheets: G11-4, G11-5]
